# Supplementary material for: Structural insights into the covalent regulation of PAPP-A activity by proMBP and STC2
Source: Cell Discov. 2022 Dec 22;8:137. doi: 10.1038/s41421-022-00502-2 (PMC9780223; doi:10.1038/s41421-022-00502-2)
Supplement: Supplementary file 2 — Supplementary Table S3 [file 41421_2022_502_MOESM2_ESM.xlsx]

## Sheet: Sheet1
Supplementary Table S3.Mass spectrometry results of the disulfide linkage of the PAPP-A/proMBP complex.
No.	Identification	Peptide Sequence	Modification	Site	Delta (ppm)	Confidence Score	Best Overall Average Structural Resolution	ID Type	Integration Type	RT (min)	M/Z	Charge State	Mono Mass Exp.	Avg Mass Exp.	Theoretical Mass	Missed Cleavages	Protein	Ratio (nonreduced/reduced)	Max Condition	Min Condition	Overall Max MS Area	Avg MS Area: nonreduced	%CV: nonreduced	Avg MS Area: reduced	%CV: reduced	Comment
907	1:S1138-R1140/2:Q116-R126 = 1735.756m[1ss]	SCR/QTFSQAWFTCR	1ss	1:C1139/2:C125	4.84187	64.4907	1.5	Both	Automatic	12.0563	579.595	3	1735.76	1736.74	1735.76	3	PAPP2	66854.8	nonreduced	reduced	106914080	106914080	0	1599.2	0
	No.	Raw File Name	Condition	MS Area	Delta (ppm)	Confidence Score	Average Structural Resolution	ID Type	Integration Type	RT (min)	RT Start (min)	RT Stop (min)	M/Z	Charge State	Mono Mass Exp.	Avg Mass Exp.	Theoretical Mass
	1	PA1.raw	nonreduced	106914080	4.84187	64.4907	1.5	MS2	Automatic	12.0563	11.8834	12.5111	579.595	3	1735.76	1736.74	1735.76
	2	PA2.raw	reduced	1599.2	4.84187	64.4907	0	Full	Automatic	12.0525	12.0218	12.0823	579.595	3	1735.76	1735.76	1735.76
76	2:F123-R130/1:C713-L714/2:I145-L152 = 2153.000m[2ss]	FTCRRCYR/CL/IQCSVSAL	2ss	2:~C125,~C128/1:C713/2:C147	9.18504	98.5902	1	Both	Automatic	9.91381	539.514	4	2153.02	2154.16	2153	4	PRG2	30011.2	nonreduced	reduced	27714792	27714792	0	923.48	0
	No.	Raw File Name	Condition	MS Area	Delta (ppm)	Confidence Score	Average Structural Resolution	ID Type	Integration Type	RT (min)	RT Start (min)	RT Stop (min)	M/Z	Charge State	Mono Mass Exp.	Avg Mass Exp.	Theoretical Mass
	1	PA1.raw	nonreduced	27714792	9.18504	98.5902	1	MS2	Automatic	9.91381	9.84527	10.0702	539.514	4	2153.02	2154.16	2153
	2	PA2.raw	reduced	923.48	9.18504	98.5902	0	Full	Automatic	9.92119	9.8707	9.99832	539.514	4	2153.02	2154.03	2153
1662	1:Q452-R465/1:M655-Y658/1:I966-L973 = 3008.107m[2ss]	QHNGVCDMDCNYER/MHCY/INGDGCSL	2ss	1:~C457,~C461/1:C657/1:C971	-0.914845	96.9335	2	Both	Automatic	19.166	753.284	4	3008.1	3010.05	3008.11	1	PAPP2	25025.7	nonreduced	reduced	154778832	154778832	0	6184.79	0
	No.	Raw File Name	Condition	MS Area	Delta (ppm)	Confidence Score	Average Structural Resolution	ID Type	Integration Type	RT (min)	RT Start (min)	RT Stop (min)	M/Z	Charge State	Mono Mass Exp.	Avg Mass Exp.	Theoretical Mass
	1	PA1.raw	nonreduced	154778832	-0.914845	96.9335	2	MS2	Automatic	19.166	18.307	21.3624	753.284	4	3008.1	3010.05	3008.11
	2	PA2.raw	reduced	6184.79	-0.914845	96.9335	0	Full	Automatic	19.1794	18.7637	20.2642	753.284	4	3008.1	3009.69	3008.11
1665	1:G1557-F1561/1:C1576-Y1578 = 947.315m[1ss]	GCEPF/CNY	1ss	1:C1558/1:C1576	1.42003	99.9825	1	Both	Automatic	19.0967	474.665	2	947.316	947.843	947.315	0	PAPP2	16871.2	nonreduced	reduced	452177504	452177504	0	26801.7	0
	No.	Raw File Name	Condition	MS Area	Delta (ppm)	Confidence Score	Average Structural Resolution	ID Type	Integration Type	RT (min)	RT Start (min)	RT Stop (min)	M/Z	Charge State	Mono Mass Exp.	Avg Mass Exp.	Theoretical Mass
	1	PA1.raw	nonreduced	452177504	1.42003	99.9825	1	MS2	Automatic	19.0967	18.8339	19.7583	474.665	2	947.316	947.843	947.315
	2	PA2.raw	reduced	26801.7	1.42003	99.9825	0	Full	Automatic	19.3325	19.047	19.4331	474.665	2	947.316	947.316	947.315
170	1:C878-K882/2:C128-L133/2:A210-R215 = 2067.970m[2ss]	CLQCK/CYRGNL/AHCLRR	2ss	1:~C878,~C881/2:C128/2:C212	1.28447	50.2508	2	Both	Automatic	9.92385	518.251	4	2067.97	2069.15	2067.97	5	PAPP2	16300.8	nonreduced	reduced	25390476	25390476	0	1557.62	0
	No.	Raw File Name	Condition	MS Area	Delta (ppm)	Confidence Score	Average Structural Resolution	ID Type	Integration Type	RT (min)	RT Start (min)	RT Stop (min)	M/Z	Charge State	Mono Mass Exp.	Avg Mass Exp.	Theoretical Mass
	1	PA1.raw	nonreduced	25390476	1.28447	50.2508	2	MS2	Automatic	9.92385	9.86249	10.0612	518.251	4	2067.97	2069.15	2067.97
	2	PA2.raw	reduced	1557.62	1.28447	50.2508	0	Full	Automatic	9.93996	9.85347	9.99832	518.251	4	2067.97	2068.97	2067.97
169	1:G707-L714/1:L1327-L1334/1:V1369-K1376 = 2609.146m[2ss]	GSACHLCL/LTCMEDGL/VGSFCKYK	2ss	1:~C710,~C713/1:C1329/1:C1373	-3.05044	92.4729	2.66667	Both	Automatic	9.92859	653.554	4	2609.19	2610.65	2609.19	5	PAPP2	9999.99	nonreduced	reduced	20338652	20338652	0	0	0
	No.	Raw File Name	Condition	MS Area	Delta (ppm)	Confidence Score	Average Structural Resolution	ID Type	Integration Type	RT (min)	RT Start (min)	RT Stop (min)	M/Z	Charge State	Mono Mass Exp.	Avg Mass Exp.	Theoretical Mass
	1	PA1.raw	nonreduced	20338652	-3.05044	92.4729	2.66667	MS2	Automatic	9.92859	9.84527	10.0521	653.554	4	2609.19	2610.65	2609.19
	2	PA2.raw	reduced	0	-3.05044	92.4729	0	Full	Automatic	9.93996	9.88832	9.99832	653.554	4	2609.19	2610.82	2609.19
173	1:N982-R989/1:C990-Y991 = 1214.470m[1ss]	NCIDEPSR/CY	1ss	1:C983/1:C990	-0.426176	98.7175	1.6	Both	Automatic	9.91875	405.83	3	1214.47	1215.05	1214.47	0	PAPP2	9999.99	nonreduced	reduced	8975877	8975877	0	0	0
	No.	Raw File Name	Condition	MS Area	Delta (ppm)	Confidence Score	Average Structural Resolution	ID Type	Integration Type	RT (min)	RT Start (min)	RT Stop (min)	M/Z	Charge State	Mono Mass Exp.	Avg Mass Exp.	Theoretical Mass
	1	PA1.raw	nonreduced	8975877	-0.426176	98.7175	1.6	MS2	Automatic	9.91875	9.84527	10.0612	405.83	3	1214.47	1215.05	1214.47
	2	PA2.raw	reduced	0	-0.426176	98.7175	0	Full	Automatic	9.93058	9.88832	9.99832	405.83	3	1214.47	1215.05	1214.47
221	1:L13-R27/1:D142-Y146 = 2181.078m[1ss]	LSAALGCGLAERPRR/DKCSY	1ss	1:C19/1:C144	-9.56916	95.1871	3.75	Both	Automatic	9.92372	546.522	4	2181.06	2182.24	2181.08	6	PAPP2	9999.99	nonreduced	reduced	107148880	107148880	0	0	0
	No.	Raw File Name	Condition	MS Area	Delta (ppm)	Confidence Score	Average Structural Resolution	ID Type	Integration Type	RT (min)	RT Start (min)	RT Stop (min)	M/Z	Charge State	Mono Mass Exp.	Avg Mass Exp.	Theoretical Mass
	1	PA1.raw	nonreduced	107148880	-9.56916	95.1871	3.75	MS2	Automatic	9.92372	9.86249	10.0793	546.522	4	2181.06	2182.24	2181.08
	2	PA2.raw	reduced	0	-9.56916	95.1871	0	Full	Automatic	9.93996	9.88832	10.0124	546.522	4	2181.06	2182.22	2181.08
250	1:C878-L884/1:G18-R26/1:L1327-L1334 = 2637.221m[2ss]	CLQCKPL/GCGLAERPR/LTCMEDGL	2ss	1:~C878,~C881/1:C19/1:C1329	-1.8715	99.68	1.16667	Both	Automatic	9.9332	660.812	4	2637.22	2638.81	2637.22	5	PAPP2	9999.99	nonreduced	reduced	53057560	53057560	0	0	0
	No.	Raw File Name	Condition	MS Area	Delta (ppm)	Confidence Score	Average Structural Resolution	ID Type	Integration Type	RT (min)	RT Start (min)	RT Stop (min)	M/Z	Charge State	Mono Mass Exp.	Avg Mass Exp.	Theoretical Mass
	1	PA1.raw	nonreduced	53057560	-1.8715	99.68	1.16667	MS2	Automatic	9.9332	9.86249	10.0702	660.812	4	2637.22	2638.81	2637.22
	2	PA2.raw	reduced	0	-1.8715	99.68	0	Full	Automatic	9.94955	9.90703	10.0124	660.812	4	2637.22	2638.82	2637.22
268	1:M655-Y658/1:T1397-W1405 = 1574.559m[1ss]	MHCY/TQCTQDGSW	1ss	1:C657/1:C1399	4.85875	0	0	Full	Automatic	9.94282	525.863	3	1574.57	1574.99	1574.56	0	PAPP2	9999.99	nonreduced	reduced	1.22241e+06	1.22241e+06	0	0	0
	No.	Raw File Name	Condition	MS Area	Delta (ppm)	Confidence Score	Average Structural Resolution	ID Type	Integration Type	RT (min)	RT Start (min)	RT Stop (min)	M/Z	Charge State	Mono Mass Exp.	Avg Mass Exp.	Theoretical Mass
	1	PA1.raw	nonreduced	1.22241e+06	4.85875	0	0	Full	Automatic	9.94282	9.84527	10.0431	525.863	3	1574.57	1574.99	1574.56
	2	PA2.raw	reduced	0	4.85875	0	0	Full	Automatic	9.95861	9.90703	10.0124	525.863	3	1574.57	1574.99	1574.56
285	1:G707-L714/1:S14-L21/1:A412-K418 = 2237.990m[2ss]	GSACHLCL/SAALGCGL/ANCDISK	2ss	1:~C710,~C713/1:C19/1:C414	6.65008	82.8045	2.33333	Both	Automatic	9.96253	560.759	4	2238	2239.21	2237.99	2	PAPP2	9999.99	nonreduced	reduced	14546557	14546557	0	0	0
	No.	Raw File Name	Condition	MS Area	Delta (ppm)	Confidence Score	Average Structural Resolution	ID Type	Integration Type	RT (min)	RT Start (min)	RT Stop (min)	M/Z	Charge State	Mono Mass Exp.	Avg Mass Exp.	Theoretical Mass
	1	PA1.raw	nonreduced	14546557	6.65008	82.8045	2.33333	MS2	Automatic	9.96253	9.88032	10.0612	560.759	4	2238	2239.21	2237.99
	2	PA2.raw	reduced	0	6.65008	82.8045	0	Full	Automatic	9.97681	9.92119	10.0253	560.759	4	2238	2239.23	2237.99
309	2:T88-Y109/1:N982-R989/1:C1576-Y1578 = 3752.589m[2ss]	TCPEEEDTVKVVGIPGCQTCRY/NCIDEPSR/CNY	2ss	2:~C89,~C104,~C107/1:C983/1:C1576	0	70.2645	3.66667	Both	Automatic	10.0015	626.769	6	0	3754.42	3752.59	2	PRG2	9999.99	nonreduced	reduced	3.69001e+06	3.69001e+06	0	0	0
	No.	Raw File Name	Condition	MS Area	Delta (ppm)	Confidence Score	Average Structural Resolution	ID Type	Integration Type	RT (min)	RT Start (min)	RT Stop (min)	M/Z	Charge State	Mono Mass Exp.	Avg Mass Exp.	Theoretical Mass
	1	PA1.raw	nonreduced	3.69001e+06	0	70.2645	3.66667	MS2	Automatic	10.0015	9.93786	10.102	626.769	6	0	3754.42	3752.59
	2	PA2.raw	reduced	0	0	70.2645	0	Full	Automatic	10.0124	9.95861	10.0622	626.769	6	0	3754.42	3752.59
379	1:D1579-K1589/1:G18-L21/1:C600-K608 = 2386.950m[2ss]	DGGDCCTSTVK/GCGL/CNDTNPAPK	2ss	1:~C1583,~C1584/1:C19/1:C600	-1.04327	76.6229	3.66667	Both	Automatic	10.0828	597.995	4	2386.95	2388.24	2386.95	0	PAPP2	9999.99	nonreduced	reduced	10248882	10248882	0	0	0
	No.	Raw File Name	Condition	MS Area	Delta (ppm)	Confidence Score	Average Structural Resolution	ID Type	Integration Type	RT (min)	RT Start (min)	RT Stop (min)	M/Z	Charge State	Mono Mass Exp.	Avg Mass Exp.	Theoretical Mass
	1	PA1.raw	nonreduced	10248882	-1.04327	76.6229	3.66667	MS2	Automatic	10.0828	10.0066	10.157	597.995	4	2386.95	2388.24	2386.95
	2	PA2.raw	reduced	0	-1.04327	76.6229	0	Full	Automatic	10.088	10.0366	10.1343	597.995	4	2386.95	2388.17	2386.95
388	1:Q1427-F1432/1:Q1433-R1439 = 1548.609m[1ss]	QCTNGF/QFNSECR	1ss	1:C1428/1:C1438	0.399804	88.3827	1	Both	Automatic	10.0985	517.21	3	1548.61	1549.05	1548.61	1	PAPP2	9999.99	nonreduced	reduced	166326208	166326208	0	0	0
	No.	Raw File Name	Condition	MS Area	Delta (ppm)	Confidence Score	Average Structural Resolution	ID Type	Integration Type	RT (min)	RT Start (min)	RT Stop (min)	M/Z	Charge State	Mono Mass Exp.	Avg Mass Exp.	Theoretical Mass
	1	PA1.raw	nonreduced	166326208	0.399804	88.3827	1	MS2	Automatic	10.0985	10.0252	10.2344	517.21	3	1548.61	1549.05	1548.61
	2	PA2.raw	reduced	0	0.399804	88.3827	0	Full	Automatic	10.104	10.0484	10.1635	517.21	3	1548.61	1549.05	1548.61
401	1:C1373-K1378/1:C600-K608/1:G1307-F1312 = 2352.996m[2ss]	CKYKCK/CNDTNPAPK/GSQCSF	2ss	1:~C1373,~C1377/1:C600/1:C1310	-4.94051	100	1.5	Both	Automatic	10.1158	589.496	4	2352.98	2353.74	2353	3	PAPP2	9999.99	nonreduced	reduced	875706	875706	0	0	0
	No.	Raw File Name	Condition	MS Area	Delta (ppm)	Confidence Score	Average Structural Resolution	ID Type	Integration Type	RT (min)	RT Start (min)	RT Stop (min)	M/Z	Charge State	Mono Mass Exp.	Avg Mass Exp.	Theoretical Mass
	1	PA1.raw	nonreduced	875706	-4.94051	100	1.5	MS2	Automatic	10.1158	10.0612	10.1477	589.496	4	2352.98	2353.74	2353
	2	PA2.raw	reduced	0	-4.94051	100	0	Full	Automatic	10.1343	10.088	10.1876	589.496	4	2352.98	2353.74	2353
406	1:D1579-K1589/1:C600-K608/1:G1557-F1561 = 2590.008m[2ss]	DGGDCCTSTVK/CNDTNPAPK/GCEPF	2ss	1:~C1583,~C1584/1:C600/1:C1558	0	66.5482	2.5	Both	Automatic	10.1243	648.502	4	0	2591.28	2590.01	0	PAPP2	9999.99	nonreduced	reduced	1.98268e+06	1.98268e+06	0	0	0
	No.	Raw File Name	Condition	MS Area	Delta (ppm)	Confidence Score	Average Structural Resolution	ID Type	Integration Type	RT (min)	RT Start (min)	RT Stop (min)	M/Z	Charge State	Mono Mass Exp.	Avg Mass Exp.	Theoretical Mass
	1	PA1.raw	nonreduced	1.98268e+06	0	66.5482	2.5	MS2	Automatic	10.1243	10.0793	10.215	648.502	4	0	2591.28	2590.01
	2	PA2.raw	reduced	0	0	66.5482	0	Full	Automatic	10.1343	10.088	10.1876	648.502	4	0	2591.28	2590.01
422	1:C1342-L1347/1:E742-K754/1:Q880-K882 = 2521.042m[2ss]	CELMCL/EAEGHPDVEQPCK/QCK	2ss	1:~C1342,~C1346/1:C753/1:C881	-4.942	96.9497	0	Full	Automatic	10.1426	505.414	5	2521.03	2522.36	2521.04	1	PAPP2	9999.99	nonreduced	reduced	5760882	5760882	0	0	0
	No.	Raw File Name	Condition	MS Area	Delta (ppm)	Confidence Score	Average Structural Resolution	ID Type	Integration Type	RT (min)	RT Start (min)	RT Stop (min)	M/Z	Charge State	Mono Mass Exp.	Avg Mass Exp.	Theoretical Mass
	1	PA1.raw	nonreduced	5760882	-4.942	96.9497	0	Full	Automatic	10.1426	10.0872	10.215	505.414	5	2521.03	2522.36	2521.04
	2	PA2.raw	reduced	0	-4.942	96.9497	0	Full	Automatic	10.1635	10.1208	10.2117	505.414	5	2521.03	2522.4	2521.04
436	1:P1597-R1609/1:F974-R976/1:G1557-F1561 = 2368.883m[2ss]	PMSCDLQGDCACR/FCR/GCEPF	2ss	1:~C1600,~C1606,~C1608/1:C975/1:C1558	0	85.9882	1.25	Both	Automatic	10.1528	593.48	4	0	2369.8	2368.88	2	PAPP2	9999.99	nonreduced	reduced	3.42395e+06	3.42395e+06	0	0	0
	No.	Raw File Name	Condition	MS Area	Delta (ppm)	Confidence Score	Average Structural Resolution	ID Type	Integration Type	RT (min)	RT Start (min)	RT Stop (min)	M/Z	Charge State	Mono Mass Exp.	Avg Mass Exp.	Theoretical Mass
	1	PA1.raw	nonreduced	3.42395e+06	0	85.9882	1.25	MS2	Automatic	10.1528	10.0872	10.283	593.48	4	0	2369.8	2368.88
	2	PA2.raw	reduced	0	0	85.9882	0	Full	Automatic	10.1764	10.1208	10.236	593.48	4	0	2369.8	2368.88
443	1:C878-K882/1:P1069-Y1074 = 1273.551m[1ss]	CLQCK/PCTISY	1ss	1:~C878,~C881/1:C1070	-5.73108	0	0	Full	Automatic	10.1572	637.779	2	1273.54	1274.17	1273.55	1	PAPP2	9999.99	nonreduced	reduced	5602712	5602712	0	0	0
	No.	Raw File Name	Condition	MS Area	Delta (ppm)	Confidence Score	Average Structural Resolution	ID Type	Integration Type	RT (min)	RT Start (min)	RT Stop (min)	M/Z	Charge State	Mono Mass Exp.	Avg Mass Exp.	Theoretical Mass
	1	PA1.raw	nonreduced	5602712	-5.73108	0	0	Full	Automatic	10.1572	10.0935	10.3029	637.779	2	1273.54	1274.17	1273.55
	2	PA2.raw	reduced	0	-5.73108	0	0	Full	Automatic	10.1764	10.1208	10.236	637.779	2	1273.54	1274.17	1273.55
455	1:Q1491-L1507/1:C144-Y146/1:C990-F992 = 2514.915m[2ss]	QCPDGYAIGSECATSCL/CSY/CYF	2ss	1:~C1492,~C1502,~C1506/1:C144/1:C990	1.76292	94.0814	1.5	Both	Automatic	10.172	629.988	4	2514.92	2516.39	2514.91	2	PAPP2	9999.99	nonreduced	reduced	1.6564e+06	1.6564e+06	0	0	0
	No.	Raw File Name	Condition	MS Area	Delta (ppm)	Confidence Score	Average Structural Resolution	ID Type	Integration Type	RT (min)	RT Start (min)	RT Stop (min)	M/Z	Charge State	Mono Mass Exp.	Avg Mass Exp.	Theoretical Mass
	1	PA1.raw	nonreduced	1.6564e+06	1.76292	94.0814	1.5	MS2	Automatic	10.172	10.129	10.2529	629.988	4	2514.92	2516.39	2514.91
	2	PA2.raw	reduced	0	1.76292	94.0814	0	Full	Automatic	10.1876	10.1343	10.236	629.988	4	2514.92	2516.39	2514.91
473	1:G707-L714/1:A1209-K1212/1:L1327-L1334 = 2127.877m[2ss]	GSACHLCL/ACEK/LTCMEDGL	2ss	1:~C710,~C713/1:C1210/1:C1329	3.19053	99.5761	2	Both	Automatic	10.1965	710.636	3	2127.88	2129.04	2127.88	2	PAPP2	9999.99	nonreduced	reduced	2.50093e+06	2.50093e+06	0	0	0
	No.	Raw File Name	Condition	MS Area	Delta (ppm)	Confidence Score	Average Structural Resolution	ID Type	Integration Type	RT (min)	RT Start (min)	RT Stop (min)	M/Z	Charge State	Mono Mass Exp.	Avg Mass Exp.	Theoretical Mass
	1	PA1.raw	nonreduced	2.50093e+06	3.19053	99.5761	2	MS2	Automatic	10.1965	10.1381	10.2725	710.636	3	2127.88	2129.04	2127.88
	2	PA2.raw	reduced	0	3.19053	99.5761	0	Full	Automatic	10.2223	10.1764	10.2737	710.636	3	2127.88	2129.04	2127.88
491	1:T433-R441/1:E742-K754 = 2351.950m[1ss]	TGHDGGDCR/EAEGHPDVEQPCK	1ss	1:C440/1:C753	-2.51204	97.2554	9	Both	Automatic	10.2198	589.244	4	2351.94	2353.28	2351.95	0	PAPP2	9999.99	nonreduced	reduced	5.62096e+06	5.62096e+06	0	0	0
	No.	Raw File Name	Condition	MS Area	Delta (ppm)	Confidence Score	Average Structural Resolution	ID Type	Integration Type	RT (min)	RT Start (min)	RT Stop (min)	M/Z	Charge State	Mono Mass Exp.	Avg Mass Exp.	Theoretical Mass
	1	PA1.raw	nonreduced	5.62096e+06	-2.51204	97.2554	9	MS2	Automatic	10.2198	10.1477	10.3236	589.244	4	2351.94	2353.28	2351.95
	2	PA2.raw	reduced	0	-2.51204	97.2554	0	Full	Automatic	10.2491	10.1992	10.3009	589.244	4	2351.94	2353.32	2351.95
516	2:F123-R126/2:I219-Y222 = 1007.420m[1ss]	FTCR/ICSY	1ss	2:C125/2:C220	0.770649	72.9078	1.33333	Both	Automatic	10.229	336.814	3	1007.42	1007.81	1007.42	1	PRG2	9999.99	nonreduced	reduced	2938779	2938779	0	0	0
	No.	Raw File Name	Condition	MS Area	Delta (ppm)	Confidence Score	Average Structural Resolution	ID Type	Integration Type	RT (min)	RT Start (min)	RT Stop (min)	M/Z	Charge State	Mono Mass Exp.	Avg Mass Exp.	Theoretical Mass
	1	PA1.raw	nonreduced	2938779	0.770649	72.9078	1.33333	MS2	Automatic	10.229	10.157	10.4497	336.814	3	1007.42	1007.81	1007.42
	2	PA2.raw	reduced	0	0.770649	72.9078	0	Full	Automatic	10.2491	10.1992	10.361	336.814	3	1007.42	1007.81	1007.42
528	1:Y1068-Y1074/1:M1345-L1347 = 1208.492m[1ss]	YPCTISY/MCL	1ss	1:C1070/1:C1346	-9.13781	0	0	Full	Automatic	10.2386	403.834	3	1208.48	1209.13	1208.49	1	PAPP2	9999.99	nonreduced	reduced	1.10839e+06	1.10839e+06	0	0	0
	No.	Raw File Name	Condition	MS Area	Delta (ppm)	Confidence Score	Average Structural Resolution	ID Type	Integration Type	RT (min)	RT Start (min)	RT Stop (min)	M/Z	Charge State	Mono Mass Exp.	Avg Mass Exp.	Theoretical Mass
	1	PA1.raw	nonreduced	1.10839e+06	-9.13781	0	0	Full	Automatic	10.2386	10.1665	10.3236	403.834	3	1208.48	1209.13	1208.49
	2	PA2.raw	reduced	0	-9.13781	0	0	Full	Automatic	10.2615	10.2117	10.3154	403.834	3	1208.48	1209.13	1208.49
542	1:C144-Y146/1:C947-K954 = 1201.511m[1ss]	CSY/CGDGIIQK	1ss	1:C144/1:C947	0.0902184	94.9569	1	Both	Automatic	10.2485	601.763	2	1201.51	1202.17	1201.51	0	PAPP2	9999.99	nonreduced	reduced	7730702	7730702	0	0	0
	No.	Raw File Name	Condition	MS Area	Delta (ppm)	Confidence Score	Average Structural Resolution	ID Type	Integration Type	RT (min)	RT Start (min)	RT Stop (min)	M/Z	Charge State	Mono Mass Exp.	Avg Mass Exp.	Theoretical Mass
	1	PA1.raw	nonreduced	7730702	0.0902184	94.9569	1	MS2	Automatic	10.2485	10.1866	10.3844	601.763	2	1201.51	1202.17	1201.51
	2	PA2.raw	reduced	0	0.0902184	94.9569	0	Full	Automatic	10.2737	10.2223	10.3288	601.763	2	1201.51	1202.18	1201.51
611	1:P1597-R1609/1:D142-Y146/1:M1562-R1573 = 3392.275m[2ss]	PMSCDLQGDCACR/DKCSY/MGDNYCDAINNR	2ss	1:~C1600,~C1606,~C1608/1:C144/1:C1567	4.5053	99.9891	2.6	Both	Automatic	10.612	679.666	5	3392.29	3394.31	3392.28	3	PAPP2	9999.99	nonreduced	reduced	34047232	34047232	0	0	0
	No.	Raw File Name	Condition	MS Area	Delta (ppm)	Confidence Score	Average Structural Resolution	ID Type	Integration Type	RT (min)	RT Start (min)	RT Stop (min)	M/Z	Charge State	Mono Mass Exp.	Avg Mass Exp.	Theoretical Mass
	1	PA1.raw	nonreduced	34047232	4.5053	99.9891	2.6	MS2	Automatic	10.612	10.1766	11.5446	679.666	5	3392.29	3394.31	3392.28
	2	PA2.raw	reduced	0	4.5053	99.9891	0	Full	Automatic	10.6533	10.4384	11.1076	679.666	5	3392.29	3394.27	3392.28
647	1:A1497-L1507/1:C990-F992/1:C1362-K1366 = 2128.869m[2ss]	AIGSECATSCL/CYF/CRENK	2ss	1:~C1502,~C1506/1:C990/1:C1362	0.410099	51.1639	3	Both	Automatic	10.6958	710.965	3	2128.87	2130.04	2128.87	2	PAPP2	9999.99	nonreduced	reduced	4857872	4857872	0	0	0
	No.	Raw File Name	Condition	MS Area	Delta (ppm)	Confidence Score	Average Structural Resolution	ID Type	Integration Type	RT (min)	RT Start (min)	RT Stop (min)	M/Z	Charge State	Mono Mass Exp.	Avg Mass Exp.	Theoretical Mass
	1	PA1.raw	nonreduced	4857872	0.410099	51.1639	3	MS2	Automatic	10.6958	10.5924	10.8606	710.965	3	2128.87	2130.04	2128.87
	2	PA2.raw	reduced	0	0.410099	51.1639	0	Full	Automatic	10.7333	10.68	10.8121	710.965	3	2128.87	2130.04	2128.87
865	1:H1234-R1243/1:C144-Y146/1:E742-K754 = 2865.157m[2ss]	HGAQCTVSCR/CSY/EAEGHPDVEQPCK	2ss	1:~C1238,~C1242/1:C144/1:C753	2.89101	85.4431	1.5	Both	Automatic	11.7512	717.549	4	2865.17	2866.83	2865.16	0	PAPP2	9999.99	nonreduced	reduced	4.74341e+06	4.74341e+06	0	0	0
	No.	Raw File Name	Condition	MS Area	Delta (ppm)	Confidence Score	Average Structural Resolution	ID Type	Integration Type	RT (min)	RT Start (min)	RT Stop (min)	M/Z	Charge State	Mono Mass Exp.	Avg Mass Exp.	Theoretical Mass
	1	PA1.raw	nonreduced	4.74341e+06	2.89101	85.4431	1.5	MS2	Automatic	11.7512	11.5609	12.2935	717.549	4	2865.17	2866.83	2865.16
	2	PA2.raw	reduced	0	2.89101	85.4431	0	Full	Automatic	11.8068	11.7117	12.0664	717.549	4	2865.17	2866.83	2865.16
985	1:Q452-Y463 = 1395.464m[1ss]	QHNGVCDMDCNY	1ss	1:~C457,~C461	-0.240784	99.9998	1.33333	Both	Automatic	12.4777	698.74	2	1395.46	1396.17	1395.47	0	PAPP2	9999.99	nonreduced	reduced	13879707	13879707	0	0	0
	No.	Raw File Name	Condition	MS Area	Delta (ppm)	Confidence Score	Average Structural Resolution	ID Type	Integration Type	RT (min)	RT Start (min)	RT Stop (min)	M/Z	Charge State	Mono Mass Exp.	Avg Mass Exp.	Theoretical Mass
	1	PA1.raw	nonreduced	13879707	-0.240784	99.9998	1.33333	MS2	Automatic	12.4777	12.3145	12.9623	698.74	2	1395.46	1396.17	1395.47
	2	PA2.raw	reduced	0	-0.240784	99.9998	0	Full	Automatic	12.5403	12.463	12.7747	698.74	2	1395.46	1396.17	1395.47
998	1:D955-K965/1:I966-L973 = 2056.777m[1ss]	DQGEQCDDMNK/INGDGCSL	1ss	1:C960/1:C971	1.23544	99.9874	1.22222	Both	Automatic	12.5492	686.6	3	2056.78	2057.92	2056.78	0	PAPP2	9999.99	nonreduced	reduced	102455720	102455720	0	0	0
	No.	Raw File Name	Condition	MS Area	Delta (ppm)	Confidence Score	Average Structural Resolution	ID Type	Integration Type	RT (min)	RT Start (min)	RT Stop (min)	M/Z	Charge State	Mono Mass Exp.	Avg Mass Exp.	Theoretical Mass
	1	PA1.raw	nonreduced	102455720	1.23544	99.9874	1.22222	MS2	Automatic	12.5492	12.3886	13.2064	686.6	3	2056.78	2057.92	2056.78
	2	PA2.raw	reduced	0	1.23544	99.9874	0	Full	Automatic	12.6185	12.5403	12.9385	686.6	3	2056.78	2057.89	2056.78
1405	1:I966-F974/1:C975-R976 = 1199.506m[1ss]	INGDGCSLF/CR	1ss	1:C971/1:C975	0.900436	100	1	Both	Automatic	15.9444	400.843	3	1199.51	1200.12	1199.51	1	PAPP2	9999.99	nonreduced	reduced	26489020	26489020	0	0	0
	No.	Raw File Name	Condition	MS Area	Delta (ppm)	Confidence Score	Average Structural Resolution	ID Type	Integration Type	RT (min)	RT Start (min)	RT Stop (min)	M/Z	Charge State	Mono Mass Exp.	Avg Mass Exp.	Theoretical Mass
	1	PA1.raw	nonreduced	26489020	0.900436	100	1	MS2	Automatic	15.9444	15.7015	16.8836	400.843	3	1199.51	1200.12	1199.51
	2	PA2.raw	reduced	0	0.900436	100	0	Full	Automatic	15.9647	15.857	16.4307	400.843	3	1199.51	1200.13	1199.51
1429	1:G707-L714/1:C600-K608/2:I219-Y222 = 2240.932m[2ss]	GSACHLCL/CNDTNPAPK/ICSY	2ss	1:~C710,~C713/1:C600/2:C220	-15.5218	93.0753	1.6	Both	Automatic	16.0727	561.482	4	2240.9	2242.09	2240.93	1	PAPP2	9999.99	nonreduced	reduced	7.01706e+06	7.01706e+06	0	0	0
	No.	Raw File Name	Condition	MS Area	Delta (ppm)	Confidence Score	Average Structural Resolution	ID Type	Integration Type	RT (min)	RT Start (min)	RT Stop (min)	M/Z	Charge State	Mono Mass Exp.	Avg Mass Exp.	Theoretical Mass
	1	PA1.raw	nonreduced	7.01706e+06	-15.5218	93.0753	1.6	MS2	Automatic	16.0727	15.8472	16.9101	561.482	4	2240.9	2242.09	2240.93
	2	PA2.raw	reduced	0	-15.5218	93.0753	0	Full	Automatic	16.1022	15.989	16.5164	561.482	4	2240.9	2242.09	2240.93
1491	1:D955-K965/1:I966-F974 = 2203.846m[1ss]	DQGEQCDDMNK/INGDGCSLF	1ss	1:C960/1:C971	0.973086	99.7612	1.28571	Both	Automatic	17.0047	735.958	3	2203.85	2205.18	2203.85	1	PAPP2	9999.99	nonreduced	reduced	6195028	6195028	0	0	0
	No.	Raw File Name	Condition	MS Area	Delta (ppm)	Confidence Score	Average Structural Resolution	ID Type	Integration Type	RT (min)	RT Start (min)	RT Stop (min)	M/Z	Charge State	Mono Mass Exp.	Avg Mass Exp.	Theoretical Mass
	1	PA1.raw	nonreduced	6195028	0.973086	99.7612	1.28571	MS2	Automatic	17.0047	16.7731	17.8568	735.958	3	2203.85	2205.18	2203.85
	2	PA2.raw	reduced	0	0.973086	99.7612	0	Full	Automatic	17.0171	16.9092	17.4261	735.958	3	2203.85	2205.18	2203.85
1526	1:A639-F647/1:M655-Y658 = 1537.480m[1ss]	ADDDCTDSF/MHCY	1ss	1:C643/1:C657	0.304882	99.9998	1.5	Both	Automatic	17.4415	513.501	3	1537.48	1538.4	1537.48	0	PAPP2	9999.99	nonreduced	reduced	9516080	9516080	0	0	0
	No.	Raw File Name	Condition	MS Area	Delta (ppm)	Confidence Score	Average Structural Resolution	ID Type	Integration Type	RT (min)	RT Start (min)	RT Stop (min)	M/Z	Charge State	Mono Mass Exp.	Avg Mass Exp.	Theoretical Mass
	1	PA1.raw	nonreduced	9516080	0.304882	99.9998	1.5	MS2	Automatic	17.4415	17.1793	18.3433	513.501	3	1537.48	1538.4	1537.48
	2	PA2.raw	reduced	0	0.304882	99.9998	0	Full	Automatic	17.4611	17.3301	17.9061	513.501	3	1537.48	1538.4	1537.48
1586	1:E742-K754/1:C835-L839 = 1980.856m[1ss]	EAEGHPDVEQPCK/CDVPL	1ss	1:C753/1:C835	1.82706	100	1.44444	Both	Automatic	18.1711	661.628	3	1980.86	1981.95	1980.86	0	PAPP2	9999.99	nonreduced	reduced	602624064	602624064	0	0	0
	No.	Raw File Name	Condition	MS Area	Delta (ppm)	Confidence Score	Average Structural Resolution	ID Type	Integration Type	RT (min)	RT Start (min)	RT Stop (min)	M/Z	Charge State	Mono Mass Exp.	Avg Mass Exp.	Theoretical Mass
	1	PA1.raw	nonreduced	602624064	1.82706	100	1.44444	MS2	Automatic	18.1711	17.6803	19.8516	661.628	3	1980.86	1981.95	1980.86
	2	PA2.raw	reduced	0	1.82706	100	0	Full	Automatic	18.2078	17.9702	19.0302	661.628	3	1980.86	1981.95	1980.86
1587	2:S119-Y129/1:C835-L839 = 1962.854m[1ss]	SQAWFTCRRCY/CDVPL	1ss	2:~C125,~C128/1:C835	-4.10256	92.0864	5.5	Both	Automatic	18.1727	491.97	4	1962.85	1964.1	1962.85	4	PRG2	9999.99	nonreduced	reduced	10785239	10785239	0	0	0
	No.	Raw File Name	Condition	MS Area	Delta (ppm)	Confidence Score	Average Structural Resolution	ID Type	Integration Type	RT (min)	RT Start (min)	RT Stop (min)	M/Z	Charge State	Mono Mass Exp.	Avg Mass Exp.	Theoretical Mass
	1	PA1.raw	nonreduced	10785239	-4.10256	92.0864	5.5	MS2	Automatic	18.1727	17.9415	19.2384	491.97	4	1962.85	1964.1	1962.85
	2	PA2.raw	reduced	0	-4.10256	92.0864	0	Full	Automatic	18.2078	18.1022	18.7341	491.97	4	1962.85	1964.1	1962.85
1685	1:H993-F1002/2:C128-Y129 = 1388.465m[1ss]	HDGDGVCEEF/CY	1ss	1:C999/2:C128	0.854558	98.7332	1.11111	Both	Automatic	19.3009	695.24	2	1388.47	1389.07	1388.46	0	PAPP2	9999.99	nonreduced	reduced	6.88147e+06	6.88147e+06	0	0	0
	No.	Raw File Name	Condition	MS Area	Delta (ppm)	Confidence Score	Average Structural Resolution	ID Type	Integration Type	RT (min)	RT Start (min)	RT Stop (min)	M/Z	Charge State	Mono Mass Exp.	Avg Mass Exp.	Theoretical Mass
	1	PA1.raw	nonreduced	6.88147e+06	0.854558	98.7332	1.11111	MS2	Automatic	19.3009	18.9408	20.1995	695.24	2	1388.47	1389.07	1388.46
	2	PA2.raw	reduced	0	0.854558	98.7332	0	Full	Automatic	19.2947	18.9443	19.7436	695.24	2	1388.47	1389.07	1388.46
1910	1:Q1427-R1439 = 1530.598m[1ss]	QCTNGFQFNSECR	1ss	1:~C1428,~C1438	-0.300783	91.1119	1.85714	Both	Automatic	21.8235	766.307	2	1530.6	1531.32	1530.6	2	PAPP2	9999.99	nonreduced	reduced	16468134	16468134	0	0	0
	No.	Raw File Name	Condition	MS Area	Delta (ppm)	Confidence Score	Average Structural Resolution	ID Type	Integration Type	RT (min)	RT Start (min)	RT Stop (min)	M/Z	Charge State	Mono Mass Exp.	Avg Mass Exp.	Theoretical Mass
	1	PA1.raw	nonreduced	16468134	-0.300783	91.1119	1.85714	MS2	Automatic	21.8235	21.5545	22.4279	766.307	2	1530.6	1531.32	1530.6
	2	PA2.raw	reduced	0	-0.300783	91.1119	0	Full	Automatic	21.818	21.6948	22.1088	766.307	2	1530.6	1531.32	1530.6
2145	1:C1342-L1347/1:S1190-Y1198/2:I219-Y222 = 2219.867m[2ss]	CELMCL/SSCQRGETY/ICSY	2ss	1:~C1342,~C1346/1:C1192/2:C220	-10.3636	74.7023	2	Both	Automatic	24.6578	741.289	3	2219.84	2221.21	2219.87	2	PAPP2	9999.99	nonreduced	reduced	155382880	155382880	0	0	0
	No.	Raw File Name	Condition	MS Area	Delta (ppm)	Confidence Score	Average Structural Resolution	ID Type	Integration Type	RT (min)	RT Start (min)	RT Stop (min)	M/Z	Charge State	Mono Mass Exp.	Avg Mass Exp.	Theoretical Mass
	1	PA1.raw	nonreduced	155382880	-10.3636	74.7023	2	MS2	Automatic	24.6578	24.2356	26.0959	741.289	3	2219.84	2221.21	2219.87
	2	PA2.raw	reduced	0	-10.3636	74.7023	0	Full	Automatic	24.6438	24.4395	25.3624	741.289	3	2219.84	2221.21	2219.87
2680	1:D955-K965/1:I966-F974 = 2203.846m[1ss]	DQGEQCDDMNK/INGDGCSLF	1ss	1:C960/1:C971	0.973086	99.9998	1.125	Both	Automatic	34.88	735.958	3	2203.85	2205.19	2203.85	1	PAPP2	9999.99	nonreduced	reduced	67606080	67606080	0	0	0
	No.	Raw File Name	Condition	MS Area	Delta (ppm)	Confidence Score	Average Structural Resolution	ID Type	Integration Type	RT (min)	RT Start (min)	RT Stop (min)	M/Z	Charge State	Mono Mass Exp.	Avg Mass Exp.	Theoretical Mass
	1	PA1.raw	nonreduced	67606080	0.973086	99.9998	1.125	MS2	Automatic	34.88	34.5511	36.1984	735.958	3	2203.85	2205.19	2203.85
	2	PA2.raw	reduced	0	0.973086	99.9998	0	Full	Automatic	34.8562	34.7066	35.5037	735.958	3	2203.85	2205.19	2203.85
3275	1:A639-F647/1:G1557-F1561 = 1536.502m[1ss]	ADDDCTDSF/GCEPF	1ss	1:C643/1:C1558	1.08175	99.9896	1.25	Both	Automatic	55.5255	769.259	2	1536.5	1537.41	1536.5	0	PAPP2	9999.99	nonreduced	reduced	7549723	7549723	0	0	0
	No.	Raw File Name	Condition	MS Area	Delta (ppm)	Confidence Score	Average Structural Resolution	ID Type	Integration Type	RT (min)	RT Start (min)	RT Stop (min)	M/Z	Charge State	Mono Mass Exp.	Avg Mass Exp.	Theoretical Mass
	1	PA1.raw	nonreduced	7549723	1.08175	99.9896	1.25	MS2	Automatic	55.5255	55.1612	56.6242	769.259	2	1536.5	1537.41	1536.5
	2	PA2.raw	reduced	0	1.08175	99.9896	0	Full	Automatic	55.5414	55.3585	56.0776	769.259	2	1536.5	1537.41	1536.5
1038	1:C600-K608/1:M655-Y658 = 1508.585m[1ss]	CNDTNPAPK/MHCY	1ss	1:C600/1:C657	4.91005	99.6636	1.125	Both	Automatic	12.8568	503.871	3	1508.59	1509.37	1508.59	0	PAPP2	4130.43	nonreduced	reduced	12232250	12232250	0	2961.5	0
	No.	Raw File Name	Condition	MS Area	Delta (ppm)	Confidence Score	Average Structural Resolution	ID Type	Integration Type	RT (min)	RT Start (min)	RT Stop (min)	M/Z	Charge State	Mono Mass Exp.	Avg Mass Exp.	Theoretical Mass
	1	PA1.raw	nonreduced	12232250	4.91005	99.6636	1.125	MS2	Automatic	12.8568	12.6541	13.55	503.871	3	1508.59	1509.37	1508.59
	2	PA2.raw	reduced	2961.5	4.91005	99.6636	0	Full	Automatic	13.1871	13.1538	13.2186	503.871	3	1508.59	1508.59	1508.59
1749	1:G1557-F1561/1:C1576-Y1578 = 947.315m[1ss]	GCEPF/CNY	1ss	1:C1558/1:C1576	0.582444	84.795	1	Both	Automatic	20.1804	474.665	2	947.316	947.809	947.315	0	PAPP2	4038.39	nonreduced	reduced	10291562	10291562	0	2548.43	0
	No.	Raw File Name	Condition	MS Area	Delta (ppm)	Confidence Score	Average Structural Resolution	ID Type	Integration Type	RT (min)	RT Start (min)	RT Stop (min)	M/Z	Charge State	Mono Mass Exp.	Avg Mass Exp.	Theoretical Mass
	1	PA1.raw	nonreduced	10291562	0.582444	84.795	1	MS2	Automatic	20.1804	20.0067	22.5948	474.665	2	947.316	947.809	947.315
	2	PA2.raw	reduced	2548.43	0.582444	84.795	0	Full	Automatic	21.3536	21.3115	21.373	474.665	2	947.316	947.315	947.315
1679	2:V98-R108 = 1129.537m[1ss]	VVGIPGCQTCR	1ss	2:~C104,~C107	0.539684	100	1.57143	MS2	Automatic	19.2559	565.777	2	1129.54	1130.15	1129.54	0	PRG2	2331.56	nonreduced	reduced	1176893056	1176893056	0	504766	0
	No.	Raw File Name	Condition	MS Area	Delta (ppm)	Confidence Score	Average Structural Resolution	ID Type	Integration Type	RT (min)	RT Start (min)	RT Stop (min)	M/Z	Charge State	Mono Mass Exp.	Avg Mass Exp.	Theoretical Mass
	1	PA1.raw	nonreduced	1176893056	0.539684	100	1.83333	MS2	Automatic	19.2559	18.9268	19.7164	565.777	2	1129.54	1130.15	1129.54
	2	PA2.raw	reduced	504766	0.539684	100	1.57143	MS2	Automatic	19.1633	19.1294	19.893	565.777	2	1129.54	1129.54	1129.54
1682	2:V98-R108 = 1129.537m[1ss](Fe3+)	VVGIPGCQTCR	1ss,Fe3+	2:~C104,~C107	-0.590432	56.0261	2.2	Both	Automatic	19.2649	395.157	3	1182.45	1183.01	1182.45	0	PRG2	1623.7	nonreduced	reduced	8071322	8071322	0	4970.94	0
	No.	Raw File Name	Condition	MS Area	Delta (ppm)	Confidence Score	Average Structural Resolution	ID Type	Integration Type	RT (min)	RT Start (min)	RT Stop (min)	M/Z	Charge State	Mono Mass Exp.	Avg Mass Exp.	Theoretical Mass
	1	PA1.raw	nonreduced	8071322	-0.590432	56.0261	2.2	MS2	Automatic	19.2649	18.9268	19.8662	395.157	3	1182.45	1183.01	1182.45
	2	PA2.raw	reduced	4970.94	-0.590432	56.0261	0	Full	Automatic	19.1294	19.0981	19.4022	395.157	3	1182.45	1182.45	1182.45
690	1:H1234-R1243/1:C144-Y146/1:E742-K754 = 2865.157m[2ss]	HGAQCTVSCR/CSY/EAEGHPDVEQPCK	2ss	1:~C1238,~C1242/1:C144/1:C753	3.6579	63.128	1.5	Both	Automatic	10.871	717.55	4	2865.17	2866.85	2865.16	0	PAPP2	1484.61	nonreduced	reduced	105282464	105282464	0	70916.1	0
	No.	Raw File Name	Condition	MS Area	Delta (ppm)	Confidence Score	Average Structural Resolution	ID Type	Integration Type	RT (min)	RT Start (min)	RT Stop (min)	M/Z	Charge State	Mono Mass Exp.	Avg Mass Exp.	Theoretical Mass
	1	PA1.raw	nonreduced	105282464	3.6579	63.128	1.5	MS2	Automatic	10.871	10.7058	11.1242	717.55	4	2865.17	2866.85	2865.16
	2	PA2.raw	reduced	70916.1	3.6579	63.128	0	Full	Automatic	10.9129	10.8392	11.0324	717.55	4	2865.17	2866.17	2865.16
1816	1:C947-K954/1:D1010-Y1014 = 1385.596m[1ss]	CGDGIIQK/DCGVY	1ss	1:C947/1:C1011	0.490538	65.8508	2.5	Both	Automatic	20.6868	462.873	3	1385.6	1386.38	1385.6	0	PAPP2	1301.81	nonreduced	reduced	15144406	15144406	0	11633.3	0
	No.	Raw File Name	Condition	MS Area	Delta (ppm)	Confidence Score	Average Structural Resolution	ID Type	Integration Type	RT (min)	RT Start (min)	RT Stop (min)	M/Z	Charge State	Mono Mass Exp.	Avg Mass Exp.	Theoretical Mass
	1	PA1.raw	nonreduced	15144406	0.490538	65.8508	2.5	MS2	Automatic	20.6868	20.4671	21.402	462.873	3	1385.6	1386.38	1385.6
	2	PA2.raw	reduced	11633.3	0.490538	65.8508	0	Full	Automatic	20.6822	20.5746	21.028	462.873	3	1385.6	1385.6	1385.6
1666	1:N982-R989/1:C990-F992 = 1361.538m[1ss]	NCIDEPSR/CYF	1ss	1:C983/1:C990	0.780367	100	1.14286	MS2	Automatic	19.0961	454.854	3	1361.54	1362.22	1361.54	1	PAPP2	858.927	nonreduced	reduced	68003592	68003592	0	79172.7	0
	No.	Raw File Name	Condition	MS Area	Delta (ppm)	Confidence Score	Average Structural Resolution	ID Type	Integration Type	RT (min)	RT Start (min)	RT Stop (min)	M/Z	Charge State	Mono Mass Exp.	Avg Mass Exp.	Theoretical Mass
	1	PA1.raw	nonreduced	68003592	0.780367	100	1.14286	MS2	Automatic	19.0961	18.7792	22.0317	454.854	3	1361.54	1362.22	1361.54
	2	PA2.raw	reduced	79172.7	0.780367	100	8	MS2	Automatic	20.7672	20.7323	21.3444	454.854	3	1361.54	1361.54	1361.54
471	1:C947-K954/1:N982-R989 = 1762.798m[1ss]	CGDGIIQK/NCIDEPSR	1ss	1:C947/1:C983	0.746771	99.9999	1	Both	Automatic	10.1962	589.275	3	1762.8	1763.84	1762.8	0	PAPP2	579.185	nonreduced	reduced	5622693	5622693	0	9707.94	0
	No.	Raw File Name	Condition	MS Area	Delta (ppm)	Confidence Score	Average Structural Resolution	ID Type	Integration Type	RT (min)	RT Start (min)	RT Stop (min)	M/Z	Charge State	Mono Mass Exp.	Avg Mass Exp.	Theoretical Mass
	1	PA1.raw	nonreduced	5622693	0.746771	99.9999	1	MS2	Automatic	10.1962	10.1381	10.3528	589.275	3	1762.8	1763.84	1762.8
	2	PA2.raw	reduced	9707.94	0.746771	99.9999	0	Full	Automatic	10.2223	10.1764	10.3447	589.275	3	1762.8	1764.8	1762.8
1053	2:T124-Y129/1:T1328-L1334/2:C201-R203 = 1941.762m[2ss]	TCRRCY/TCMEDGL/CTR	2ss	2:~C125,~C128/1:C1329/2:C201	6.39319	53.2513	2	Both	Automatic	13.0679	648.265	3	1941.77	1942.84	1941.76	2	PRG2	491.844	nonreduced	reduced	185626752	185626752	0	377410	0
	No.	Raw File Name	Condition	MS Area	Delta (ppm)	Confidence Score	Average Structural Resolution	ID Type	Integration Type	RT (min)	RT Start (min)	RT Stop (min)	M/Z	Charge State	Mono Mass Exp.	Avg Mass Exp.	Theoretical Mass
	1	PA1.raw	nonreduced	185626752	6.39319	53.2513	2	MS2	Automatic	13.0679	12.3582	14.0216	648.265	3	1941.77	1942.84	1941.76
	2	PA2.raw	reduced	377410	6.39319	53.2513	0	Full	Automatic	12.8233	12.6909	13.3021	648.265	3	1941.77	1941.79	1941.76
687	1:C878-K882/1:N1226-Y1233 = 1521.601m[1ss]	CLQCK/NCSSSDRY	1ss	1:~C878,~C881/1:C1227	4.86227	98.3263	1.25	Both	Automatic	10.8549	508.21	3	1521.61	1522.49	1521.6	2	PAPP2	486.318	nonreduced	reduced	3.17026e+06	3.17026e+06	0	6518.91	0
	No.	Raw File Name	Condition	MS Area	Delta (ppm)	Confidence Score	Average Structural Resolution	ID Type	Integration Type	RT (min)	RT Start (min)	RT Stop (min)	M/Z	Charge State	Mono Mass Exp.	Avg Mass Exp.	Theoretical Mass
	1	PA1.raw	nonreduced	3.17026e+06	4.86227	98.3263	1.25	MS2	Automatic	10.8549	10.7261	11.1242	508.21	3	1521.61	1522.49	1521.6
	2	PA2.raw	reduced	6518.91	4.86227	98.3263	0	Full	Automatic	11.0452	11.0164	11.0759	508.21	3	1521.61	1521.61	1521.6
1968	1:A639-F647/1:C990-Y991 = 1269.380m[1ss]	ADDDCTDSF/CY	1ss	1:C643/1:C990	0.773169	94.7212	1.5	Both	Automatic	22.5982	635.698	2	1269.38	1270	1269.38	0	PAPP2	454.402	nonreduced	reduced	15493757	15493757	0	34097.1	0
	No.	Raw File Name	Condition	MS Area	Delta (ppm)	Confidence Score	Average Structural Resolution	ID Type	Integration Type	RT (min)	RT Start (min)	RT Stop (min)	M/Z	Charge State	Mono Mass Exp.	Avg Mass Exp.	Theoretical Mass
	1	PA1.raw	nonreduced	15493757	0.773169	94.7212	1.5	MS2	Automatic	22.5982	22.3286	24.6449	635.698	2	1269.38	1270	1269.38
	2	PA2.raw	reduced	34097.1	0.773169	94.7212	0	Full	Automatic	23.7342	23.6983	23.7588	635.698	2	1269.38	1269.38	1269.38
318	1:C144-Y146/1:C235-L240 = 1074.491m[1ss]	CSY/CKVLML	1ss	1:C144/1:C235	-6.16571	0	0	Full	Automatic	10.0068	359.169	3	1074.48	1075.06	1074.49	2	PAPP2	391.064	nonreduced	reduced	10152748	10152748	0	25961.9	0
	No.	Raw File Name	Condition	MS Area	Delta (ppm)	Confidence Score	Average Structural Resolution	ID Type	Integration Type	RT (min)	RT Start (min)	RT Stop (min)	M/Z	Charge State	Mono Mass Exp.	Avg Mass Exp.	Theoretical Mass
	1	PA1.raw	nonreduced	10152748	-6.16571	0	0	Full	Automatic	10.0068	9.90916	10.0793	359.169	3	1074.48	1075.06	1074.49
	2	PA2.raw	reduced	25961.9	-6.16571	0	0	Full	Automatic	10.0253	9.99832	10.0484	359.169	3	1074.48	1074.48	1074.49
509	1:C947-K954/1:C1576-Y1578 = 1228.522m[1ss]	CGDGIIQK/CNY	1ss	1:C947/1:C1576	1.17011	91.7327	1	Both	Automatic	10.2245	615.269	2	1228.52	1229.15	1228.52	0	PAPP2	376.13	nonreduced	reduced	5486560	5486560	0	14586.9	0
	No.	Raw File Name	Condition	MS Area	Delta (ppm)	Confidence Score	Average Structural Resolution	ID Type	Integration Type	RT (min)	RT Start (min)	RT Stop (min)	M/Z	Charge State	Mono Mass Exp.	Avg Mass Exp.	Theoretical Mass
	1	PA1.raw	nonreduced	5486560	1.17011	91.7327	1	MS2	Automatic	10.2245	10.157	10.314	615.269	2	1228.52	1229.15	1228.52
	2	PA2.raw	reduced	14586.9	1.17011	91.7327	0	Full	Automatic	10.1416	10.104	10.1635	615.269	2	1228.52	1228.52	1228.52
2706	1:I966-R976 = 1181.496m[1ss]	INGDGCSLFCR	1ss	1:~C971,~C975	-0.0285904	100	1.57143	MS2	Automatic	35.7299	591.756	2	1181.5	1182.11	1181.5	2	PAPP2	243.818	nonreduced	reduced	44144848	44144848	0	181057	0
	No.	Raw File Name	Condition	MS Area	Delta (ppm)	Confidence Score	Average Structural Resolution	ID Type	Integration Type	RT (min)	RT Start (min)	RT Stop (min)	M/Z	Charge State	Mono Mass Exp.	Avg Mass Exp.	Theoretical Mass
	1	PA1.raw	nonreduced	44144848	-0.0285904	100	1.57143	MS2	Automatic	35.7299	35.404	36.9916	591.756	2	1181.5	1182.11	1181.5
	2	PA2.raw	reduced	181057	-0.0285904	100	5.5	MS2	Automatic	35.4127	35.2899	35.5717	591.755	2	1181.5	1182.26	1181.5
42	1:E705-L712/1:N1226-Y1233 = 1756.714m[1ss]	ELGSACHL/NCSSSDRY	1ss	1:C710/1:C1227	0.758252	99.8084	1.33333	Both	Automatic	9.91402	586.579	3	1756.72	1757.69	1756.71	2	PAPP2	174.225	nonreduced	reduced	18568748	18568748	0	106579	0
	No.	Raw File Name	Condition	MS Area	Delta (ppm)	Confidence Score	Average Structural Resolution	ID Type	Integration Type	RT (min)	RT Start (min)	RT Stop (min)	M/Z	Charge State	Mono Mass Exp.	Avg Mass Exp.	Theoretical Mass
	1	PA1.raw	nonreduced	18568748	0.758252	99.8084	1.33333	MS2	Automatic	9.91402	9.84527	10.0521	586.579	3	1756.72	1757.69	1756.71
	2	PA2.raw	reduced	106579	0.758252	99.8084	0	Full	Automatic	9.96366	9.93996	9.99832	586.579	3	1756.72	1756.71	1756.71
333	1:V1369-K1378/1:C947-K954/1:C990-Y991 = 2274.031m[2ss]	VGSFCKYKCK/CGDGIIQK/CY	2ss	1:~C1373,~C1377/1:C947/1:C990	0	66.9758	1	Both	Automatic	10.0158	569.765	4	0	2274.02	2274.03	4	PAPP2	143.959	nonreduced	reduced	1.07803e+06	1.07803e+06	0	7488.46	0
	No.	Raw File Name	Condition	MS Area	Delta (ppm)	Confidence Score	Average Structural Resolution	ID Type	Integration Type	RT (min)	RT Start (min)	RT Stop (min)	M/Z	Charge State	Mono Mass Exp.	Avg Mass Exp.	Theoretical Mass
	1	PA1.raw	nonreduced	1.07803e+06	0	66.9758	1	MS2	Automatic	10.0158	9.94762	10.0702	569.765	4	0	2274.02	2274.03
	2	PA2.raw	reduced	7488.46	0	66.9758	0	Full	Automatic	10.0628	9.97681	10.104	569.765	4	0	2275.03	2274.03
34	1:G1195-K1212/1:I966-L973/1:N1226-Y1233 = 3688.481m[2ss]	GETYSPAEQSCVHFACEK/INGDGCSL/NCSSSDRY	2ss	1:~C1205,~C1210/1:C971/1:C1227	0	59.5032	1.6	Both	Automatic	9.90855	615.919	6	0	3688.76	3688.48	3	PAPP2	106.099	nonreduced	reduced	1.74102e+06	1.74102e+06	0	16409.4	0
	No.	Raw File Name	Condition	MS Area	Delta (ppm)	Confidence Score	Average Structural Resolution	ID Type	Integration Type	RT (min)	RT Start (min)	RT Stop (min)	M/Z	Charge State	Mono Mass Exp.	Avg Mass Exp.	Theoretical Mass
	1	PA1.raw	nonreduced	1.74102e+06	0	59.5032	1.6	MS2	Automatic	9.90855	9.84527	9.92859	615.919	6	0	3688.76	3688.48
	2	PA2.raw	reduced	16409.4	0	59.5032	0	Full	Automatic	10.1041	10.0768	10.1483	615.919	6	0	3689.47	3688.48
346	1:Q1603-R1609/1:E595-K608 = 2222.899m[1ss]	QGDCACR/ETGDLCNDTNPAPK	1ss	1:~C1606,~C1608/1:C600	0	94.2352	7	Both	Automatic	10.0341	557.236	4	0	2224.57	2222.9	1	PAPP2	70.7434	nonreduced	reduced	1.44906e+06	1.44906e+06	0	20483.3	0
	No.	Raw File Name	Condition	MS Area	Delta (ppm)	Confidence Score	Average Structural Resolution	ID Type	Integration Type	RT (min)	RT Start (min)	RT Stop (min)	M/Z	Charge State	Mono Mass Exp.	Avg Mass Exp.	Theoretical Mass
	1	PA1.raw	nonreduced	1.44906e+06	0	94.2352	7	MS2	Automatic	10.0341	9.96786	10.0793	557.236	4	0	2224.57	2222.9
	2	PA2.raw	reduced	20483.3	0	94.2352	0	Full	Automatic	10.069	9.97681	10.1208	557.236	4	0	2224.91	2222.9
369	1:C144-Y146/2:F123-R127 = 1050.438m[1ss]	CSY/FTCRR	1ss	1:C144/2:C125	9.63419	0	0	Full	Automatic	10.0707	351.157	3	1050.45	1050.69	1050.44	2	PAPP2	23.9092	nonreduced	reduced	553478	553478	0	23149.2	0
	No.	Raw File Name	Condition	MS Area	Delta (ppm)	Confidence Score	Average Structural Resolution	ID Type	Integration Type	RT (min)	RT Start (min)	RT Stop (min)	M/Z	Charge State	Mono Mass Exp.	Avg Mass Exp.	Theoretical Mass
	1	PA1.raw	nonreduced	553478	9.63419	0	0	Full	Automatic	10.0707	10.016	10.1107	351.157	3	1050.45	1050.69	1050.44
	2	PA2.raw	reduced	23149.2	9.63419	0	0	Full	Automatic	10.0827	10.0253	10.1483	351.157	3	1050.45	1050.45	1050.44
1342	1:N982-R989/1:D1010-Y1014 = 1485.586m[1ss]	NCIDEPSR/DCGVY	1ss	1:C983/1:C1011	1.19048	100	2.5	Both	Automatic	15.3284	496.203	3	1485.59	1486.3	1485.59	0	PAPP2	8.8193	nonreduced	reduced	14580532	14580532	0	1653252	0
	No.	Raw File Name	Condition	MS Area	Delta (ppm)	Confidence Score	Average Structural Resolution	ID Type	Integration Type	RT (min)	RT Start (min)	RT Stop (min)	M/Z	Charge State	Mono Mass Exp.	Avg Mass Exp.	Theoretical Mass
	1	PA1.raw	nonreduced	14580532	1.19048	100	2.5	MS2	Automatic	15.3284	15.1179	16.2873	496.203	3	1485.59	1486.3	1485.59
	2	PA2.raw	reduced	1653252	1.19048	100	0	Full	Automatic	16.0549	16.0294	16.0864	496.203	3	1485.59	1485.59	1485.59
792	1:C713-L714/1:C947-K954 = 1064.499m[1ss]	CL/CGDGIIQK	1ss	1:C713/1:C947	0.824735	84.3468	1	Both	Automatic	11.6115	533.257	2	1064.5	1065.07	1064.5	0	PAPP2	3.69735	nonreduced	reduced	11673271	11673271	0	3157197	0
	No.	Raw File Name	Condition	MS Area	Delta (ppm)	Confidence Score	Average Structural Resolution	ID Type	Integration Type	RT (min)	RT Start (min)	RT Stop (min)	M/Z	Charge State	Mono Mass Exp.	Avg Mass Exp.	Theoretical Mass
	1	PA1.raw	nonreduced	11673271	0.824735	84.3468	1	MS2	Automatic	11.6115	11.4885	12.3469	533.257	2	1064.5	1065.07	1064.5
	2	PA2.raw	reduced	3157197	0.824735	84.3468	0	Full	Automatic	11.7903	11.7583	11.8236	533.257	2	1064.5	1065.67	1064.5
3381	1:E692-H700 = 1096.4978m[nonspecific](GasPhaseH2OLoss)	EWFPPIDGH	nonspecific,GasPhaseH2OLoss		0.748414	100	1.125	MS2	Automatic	62.9046	540.251	2	1078.49	1079.05	1078.49	2	PAPP2	1.59783	nonreduced	reduced	26641062	26641062	0	16673264	0
	No.	Raw File Name	Condition	MS Area	Delta (ppm)	Confidence Score	Average Structural Resolution	ID Type	Integration Type	RT (min)	RT Start (min)	RT Stop (min)	M/Z	Charge State	Mono Mass Exp.	Avg Mass Exp.	Theoretical Mass
	1	PA1.raw	nonreduced	26641062	0.748414	100	1.125	MS2	Automatic	62.9046	61.8932	63.5712	540.251	2	1078.49	1079.05	1078.49
	2	PA2.raw	reduced	16673264	0.408854	100	1.125	MS2	Automatic	63.1309	61.9655	63.8577	540.251	2	1078.49	1079.04	1078.49
2644	1:E784-F787 = 536.2482m(GasPhaseH2OLoss)	ELEF	GasPhaseH2OLoss		1.07371	98.7239	1	MS2	Automatic	34.3934	519.245	1	518.238	518.432	518.238	1	PAPP2	1.02032	nonreduced	reduced	4.0414e+06	4.0414e+06	0	3.96092e+06	0
	No.	Raw File Name	Condition	MS Area	Delta (ppm)	Confidence Score	Average Structural Resolution	ID Type	Integration Type	RT (min)	RT Start (min)	RT Stop (min)	M/Z	Charge State	Mono Mass Exp.	Avg Mass Exp.	Theoretical Mass
	1	PA1.raw	nonreduced	4.0414e+06	1.07371	98.7239	1	MS2	Automatic	34.3934	33.9318	35.5853	519.245	1	518.238	518.432	518.238
	2	PA2.raw	reduced	3.96092e+06	0.484843	98.7239	1	MS2	Automatic	34.3872	33.8548	35.3063	519.245	1	518.238	518.433	518.238
3891	1:A1574-K1589/1:T1328-L1341/2:A210-L213 = 3718.485m[2ss]	AFCNYDGGDCCTSTVK/TCMEDGLWSFPEAL/AHCL	2ss	1:~C1576,~C1583,~C1584/1:C1329/2:C212	0	92.9882	7	MS2	Automatic	89.9658	339.235	11	0	3720.64	3718.49	5	PAPP2	1.01841	nonreduced	reduced	2.70421e+06	2.70421e+06	0	2.65533e+06	0
	No.	Raw File Name	Condition	MS Area	Delta (ppm)	Confidence Score	Average Structural Resolution	ID Type	Integration Type	RT (min)	RT Start (min)	RT Stop (min)	M/Z	Charge State	Mono Mass Exp.	Avg Mass Exp.	Theoretical Mass
	1	PA1.raw	nonreduced	2.70421e+06	0	92.9882	14	MS2	Automatic	89.9658	89.2013	89.9982	339.235	11	0	3720.64	3718.49
	2	PA2.raw	reduced	2.65533e+06	0	92.9882	7	MS2	Automatic	89.9757	89.3163	89.9986	339.235	11	0	3720.71	3718.49
3738	1:C235-L238/1:C1362-K1366 = 1107.553m[1ss]	CKVL/CRENK	1ss	1:C235/1:C1362	10.2307	0	0	Full	Automatic	89.6418	1108.57	1	1107.56	1107.56	1107.55	2	PAPP2	0.000601575	reduced	nonreduced	6.57524e+06	3955.5	0	6.57524e+06	0
	No.	Raw File Name	Condition	MS Area	Delta (ppm)	Confidence Score	Average Structural Resolution	ID Type	Integration Type	RT (min)	RT Start (min)	RT Stop (min)	M/Z	Charge State	Mono Mass Exp.	Avg Mass Exp.	Theoretical Mass
	1	PA1.raw	nonreduced	3955.5	10.2307	0	0	Full	Automatic	89.6418	89.5927	89.6915	1108.57	1	1107.56	1107.56	1107.55
	2	PA2.raw	reduced	6.57524e+06	10.2307	0	0	Full	Automatic	89.456	89.2948	89.6862	1108.57	1	1107.56	1108.16	1107.55
1407	1:C1342-L1347/1:A1497-L1507/1:L1490-Y1496 = 2554.023m[2ss]	CELMCL/AIGSECATSCL/LQCPDGY	2ss	1:~C1342,~C1346/1:~C1502,~C1506/1:C1492	7.81855	96.6771	1.75	Both	Automatic	15.9447	1278.53	2	2554.04	2555.43	2554.02	2	PAPP2	0	reduced	nonreduced	4.72355e+06	0	0	4.72355e+06	0
	No.	Raw File Name	Condition	MS Area	Delta (ppm)	Confidence Score	Average Structural Resolution	ID Type	Integration Type	RT (min)	RT Start (min)	RT Stop (min)	M/Z	Charge State	Mono Mass Exp.	Avg Mass Exp.	Theoretical Mass
	1	PA1.raw	nonreduced	0	7.81855	96.6771	0	Full	Automatic	15.9447	15.8829	16.0053	1278.53	2	2554.04	2555.43	2554.02
	2	PA2.raw	reduced	4.72355e+06	7.81855	96.6771	1.75	MS2	Automatic	15.9708	15.8413	16.1135	1278.53	2	2554.04	2555.43	2554.02
