# Supplementary material for: Structural insights into the covalent regulation of PAPP-A activity by proMBP and STC2
Source: Cell Discov. 2022 Dec 22;8:137. doi: 10.1038/s41421-022-00502-2 (PMC9780223; doi:10.1038/s41421-022-00502-2)
Supplement: Supplementary file 3 — Supplementary Table S4 [file 41421_2022_502_MOESM3_ESM.xlsx]

## Sheet: Sheet1
Supplementary Table S4. Mass spectrometry data of the disulfide-bond formation of PAPP-A/STC2 complex.
No.	Identification	Peptide Sequence	Modification	Site	Delta (ppm)	Confidence Score	Best Overall Average Structural Resolution	ID Type	Integration Type	RT (min)	M/Z	Charge State	Mono Mass Exp.	Avg Mass Exp.	Theoretical Mass	Missed Cleavages	Protein	Ratio (nonreduced/reduced)	Max Condition	Min Condition	Overall Max MS Area	Avg MS Area: nonreduced	%CV: nonreduced	Avg MS Area: reduced	%CV: reduced	Comment
94	1:E705-L712/1:Q880-K885 = 1541.769m[1ss]	ELGSACHL/QCKPLK	1ss	1:C710/1:C881	0	94.0506	0	Full	Automatic	9.93721	772.395	2	0	1544.08	1541.77	3	PAPPA	9999.99	nonreduced	reduced	7918052	7918052	0	0	0
	No.	Raw File Name	Condition	MS Area	Delta (ppm)	Confidence Score	Average Structural Resolution	ID Type	Integration Type	RT (min)	RT Start (min)	RT Stop (min)	M/Z	Charge State	Mono Mass Exp.	Avg Mass Exp.	Theoretical Mass
	1	P20_1.raw	nonreduced	7918052	0	94.0506	0	Full	Automatic	9.93721	9.85415	9.98881	772.395	2	0	1544.08	1541.77
	2	P20_2.raw	reduced	0	0	94.0506	0	Full	Automatic	9.93194	9.85408	10.0079	772.395	2	0	1542.6	1541.77
234	1:G707-L714/1:L1327-L1334/1:V1369-K1376 = 2609.146m[2ss]	GSACHLCL/LTCMEDGL/VGSFCKYK	2ss	1:~C710,~C713/1:C1329/1:C1373	0	58.5523	2	Both	Automatic	9.92696	653.303	4	0	2609.66	2609.15	5	PAPPA	9999.99	nonreduced	reduced	5.57076e+06	5.57076e+06	0	0	0
	No.	Raw File Name	Condition	MS Area	Delta (ppm)	Confidence Score	Average Structural Resolution	ID Type	Integration Type	RT (min)	RT Start (min)	RT Stop (min)	M/Z	Charge State	Mono Mass Exp.	Avg Mass Exp.	Theoretical Mass
	1	P20_1.raw	nonreduced	5.57076e+06	0	58.5523	2	MS2	Automatic	9.92696	9.85415	10.0068	653.303	4	0	2609.66	2609.15
	2	P20_2.raw	reduced	0	0	58.5523	0	Full	Automatic	9.92254	9.85408	9.99909	653.303	4	0	2609.66	2609.15
249	1:G707-L714/2:C205-K217/1:C1373-Y1375 = 2610.177m[2ss]	GSACHLCL/CSILSFCTSAIQK/CKY	2ss	1:~C710,~C713/2:~C205,~C211/1:C1373	2.52617	88.2047	6.5	Both	Automatic	9.92798	871.403	3	2610.18	2611.31	2610.18	4	PAPPA	9999.99	nonreduced	reduced	3.04853e+06	3.04853e+06	0	0	0
	No.	Raw File Name	Condition	MS Area	Delta (ppm)	Confidence Score	Average Structural Resolution	ID Type	Integration Type	RT (min)	RT Start (min)	RT Stop (min)	M/Z	Charge State	Mono Mass Exp.	Avg Mass Exp.	Theoretical Mass
	1	P20_1.raw	nonreduced	3.04853e+06	2.52617	88.2047	6.5	MS2	Automatic	9.92798	9.88927	9.99768	871.403	3	2610.18	2611.31	2610.18
	2	P20_2.raw	reduced	0	2.52617	88.2047	0	Full	Automatic	9.92254	9.85408	9.99909	871.403	3	2610.18	2611.31	2610.18
263	1:G707-R717/1:Q880-K882/2:E69-F71 = 1914.784m[2ss]	GSACHLCLEGR/QCK/ECF	2ss	1:~C710,~C713/1:C881/2:C70	-1.49994	60.9471	3	Both	Automatic	9.93185	958.398	2	1914.78	1915.53	1914.78	2	PAPPA	9999.99	nonreduced	reduced	3.04428e+06	3.04428e+06	0	0	0
	No.	Raw File Name	Condition	MS Area	Delta (ppm)	Confidence Score	Average Structural Resolution	ID Type	Integration Type	RT (min)	RT Start (min)	RT Stop (min)	M/Z	Charge State	Mono Mass Exp.	Avg Mass Exp.	Theoretical Mass
	1	P20_1.raw	nonreduced	3.04428e+06	-1.49994	60.9471	3	MS2	Automatic	9.93185	9.85415	9.99768	958.398	2	1914.78	1915.53	1914.78
	2	P20_2.raw	reduced	0	-1.49994	60.9471	0	Full	Automatic	9.93194	9.85408	10.0079	958.398	2	1914.78	1915.53	1914.78
285	1:C878-L884/1:G18-R26/1:L1327-L1334 = 2637.221m[2ss]	CLQCKPL/GCGLAERPR/LTCMEDGL	2ss	1:~C878,~C881/1:C19/1:C1329	-1.03832	97.8908	2	Both	Automatic	9.93729	660.562	4	2637.22	2638.57	2637.22	5	PAPPA	9999.99	nonreduced	reduced	31682000	31682000	0	0	0
	No.	Raw File Name	Condition	MS Area	Delta (ppm)	Confidence Score	Average Structural Resolution	ID Type	Integration Type	RT (min)	RT Start (min)	RT Stop (min)	M/Z	Charge State	Mono Mass Exp.	Avg Mass Exp.	Theoretical Mass
	1	P20_1.raw	nonreduced	31682000	-1.03832	97.8908	2	MS2	Automatic	9.93729	9.87153	10.1162	660.562	4	2637.22	2638.57	2637.22
	2	P20_2.raw	reduced	0	-1.03832	97.8908	0	Full	Automatic	9.93194	9.85408	10.0172	660.562	4	2637.22	2638.68	2637.22
328	1:H1135-R1140/1:M1345-L1347 = 1076.493m[1ss]	HVLSCR/MCL	1ss	1:C1139/1:C1346	1.62656	0	0	Full	Automatic	9.95013	359.839	3	1076.49	1076.79	1076.49	1	PAPPA	9999.99	nonreduced	reduced	518324	518324	0	0	0
	No.	Raw File Name	Condition	MS Area	Delta (ppm)	Confidence Score	Average Structural Resolution	ID Type	Integration Type	RT (min)	RT Start (min)	RT Stop (min)	M/Z	Charge State	Mono Mass Exp.	Avg Mass Exp.	Theoretical Mass
	1	P20_1.raw	nonreduced	518324	1.62656	0	0	Full	Automatic	9.95013	9.91361	9.98881	359.839	3	1076.49	1076.79	1076.49
	2	P20_2.raw	reduced	0	1.62656	0	0	Full	Automatic	9.95095	9.88999	10.0275	359.839	3	1076.49	1076.79	1076.49
482	1:C1342-L1347/1:C1576-Y1578/2:E138-L141 = 1630.585m[2ss]	CELMCL/CNY/ECYL	2ss	1:~C1342,~C1346/1:C1576/2:C139	-7.36052	0	0	Full	Automatic	10.0755	544.532	3	1630.57	1631.11	1630.59	2	PAPPA	9999.99	nonreduced	reduced	1.14541e+06	1.14541e+06	0	0	0
	No.	Raw File Name	Condition	MS Area	Delta (ppm)	Confidence Score	Average Structural Resolution	ID Type	Integration Type	RT (min)	RT Start (min)	RT Stop (min)	M/Z	Charge State	Mono Mass Exp.	Avg Mass Exp.	Theoretical Mass
	1	P20_1.raw	nonreduced	1.14541e+06	-7.36052	0	0	Full	Automatic	10.0755	10.0324	10.1709	544.532	3	1630.57	1631.11	1630.59
	2	P20_2.raw	reduced	0	-7.36052	0	0	Full	Automatic	10.0768	9.99909	10.1491	544.532	3	1630.57	1631.11	1630.59
493	1:C878-L884/2:E69-F71 = 1198.518m[1ss]	CLQCKPL/ECF	1ss	1:~C878,~C881/2:C70	-5.64825	0	0	Full	Automatic	10.0841	400.511	3	1198.51	1198.8	1198.52	2	PAPPA	9999.99	nonreduced	reduced	1.2085e+06	1.2085e+06	0	0	0
	No.	Raw File Name	Condition	MS Area	Delta (ppm)	Confidence Score	Average Structural Resolution	ID Type	Integration Type	RT (min)	RT Start (min)	RT Stop (min)	M/Z	Charge State	Mono Mass Exp.	Avg Mass Exp.	Theoretical Mass
	1	P20_1.raw	nonreduced	1.2085e+06	-5.64825	0	0	Full	Automatic	10.0841	10.0324	10.1809	400.511	3	1198.51	1198.8	1198.52
	2	P20_2.raw	reduced	0	-5.64825	0	0	Full	Automatic	10.0865	10.0079	10.16	400.511	3	1198.51	1198.8	1198.52
524	1:Q1427-F1432/1:Q1433-R1439 = 1548.609m[1ss]	QCTNGF/QFNSECR	1ss	1:C1428/1:C1438	0.399804	83.7978	1	Both	Automatic	10.1068	517.21	3	1548.61	1549.58	1548.61	1	PAPPA	9999.99	nonreduced	reduced	171853136	171853136	0	0	0
	No.	Raw File Name	Condition	MS Area	Delta (ppm)	Confidence Score	Average Structural Resolution	ID Type	Integration Type	RT (min)	RT Start (min)	RT Stop (min)	M/Z	Charge State	Mono Mass Exp.	Avg Mass Exp.	Theoretical Mass
	1	P20_1.raw	nonreduced	171853136	0.399804	83.7978	1	MS2	Automatic	10.1068	10.0391	10.2379	517.21	3	1548.61	1549.58	1548.61
	2	P20_2.raw	reduced	0	0.399804	83.7978	0	Full	Automatic	10.1293	10.0576	10.2021	517.21	3	1548.61	1549.34	1548.61
576	1:C878-K882/1:S1199-K1212/2:E69-F71 = 2521.020m[2ss]	CLQCK/SPAEQSCVHFACEK/ECF	2ss	1:~C878,~C881/1:~C1205,~C1210/2:C70	5.14037	64.5565	1	Both	Automatic	10.1522	631.516	4	2521.03	2522.57	2521.02	2	PAPPA	9999.99	nonreduced	reduced	4.89908e+06	4.89908e+06	0	0	0
	No.	Raw File Name	Condition	MS Area	Delta (ppm)	Confidence Score	Average Structural Resolution	ID Type	Integration Type	RT (min)	RT Start (min)	RT Stop (min)	M/Z	Charge State	Mono Mass Exp.	Avg Mass Exp.	Theoretical Mass
	1	P20_1.raw	nonreduced	4.89908e+06	5.14037	64.5565	1	MS2	Automatic	10.1522	10.0889	10.2477	631.516	4	2521.03	2522.57	2521.02
	2	P20_2.raw	reduced	0	5.14037	64.5565	0	Full	Automatic	10.1702	10.0965	10.2427	631.516	4	2521.03	2522.57	2521.02
583	1:D955-F974/1:C835-L839/1:C990-Y991 = 3013.154m[2ss]	DQGEQCDDMNKINGDGCSLF/CDVPL/CY	2ss	1:~C960,~C971/1:C835/1:C990	-6.62654	68.6053	5	Both	Automatic	10.1661	754.541	4	3013.13	3014.5	3013.15	2	PAPPA	9999.99	nonreduced	reduced	5.00888e+06	5.00888e+06	0	0	0
	No.	Raw File Name	Condition	MS Area	Delta (ppm)	Confidence Score	Average Structural Resolution	ID Type	Integration Type	RT (min)	RT Start (min)	RT Stop (min)	M/Z	Charge State	Mono Mass Exp.	Avg Mass Exp.	Theoretical Mass
	1	P20_1.raw	nonreduced	5.00888e+06	-6.62654	68.6053	5	MS2	Automatic	10.1661	10.0978	10.2379	754.541	4	3013.13	3014.5	3013.15
	2	P20_2.raw	reduced	0	-6.62654	68.6053	0	Full	Automatic	10.1816	10.1066	10.254	754.541	4	3013.13	3014.35	3013.15
638	1:C947-K954/1:N982-R989 = 1762.798m[1ss]	CGDGIIQK/NCIDEPSR	1ss	1:C947/1:C983	-0.0842056	99.9988	1	Both	Automatic	10.2136	588.941	3	1762.8	1763.97	1762.8	0	PAPPA	9999.99	nonreduced	reduced	2.59273e+06	2.59273e+06	0	0	0
	No.	Raw File Name	Condition	MS Area	Delta (ppm)	Confidence Score	Average Structural Resolution	ID Type	Integration Type	RT (min)	RT Start (min)	RT Stop (min)	M/Z	Charge State	Mono Mass Exp.	Avg Mass Exp.	Theoretical Mass
	1	P20_1.raw	nonreduced	2.59273e+06	-0.0842056	99.9988	1	MS2	Automatic	10.2136	10.125	10.2855	588.941	3	1762.8	1763.97	1762.8
	2	P20_2.raw	reduced	0	-0.0842056	99.9988	0	Full	Automatic	10.2215	10.1491	10.299	588.941	3	1762.8	1763.97	1762.8
720	1:E705-L714/1:H1135-L1144/2:C125-R129 = 2750.324m[2ss]	ELGSACHLCL/HVLSCRNNPL/CPAIR	2ss	1:~C710,~C713/1:C1139/2:C125	-8.08712	83.5639	2.5	Both	Automatic	10.2944	551.068	5	2750.3	2750.3	2750.32	4	PAPPA	9999.99	nonreduced	reduced	9560513	9560513	0	0	0
	No.	Raw File Name	Condition	MS Area	Delta (ppm)	Confidence Score	Average Structural Resolution	ID Type	Integration Type	RT (min)	RT Start (min)	RT Stop (min)	M/Z	Charge State	Mono Mass Exp.	Avg Mass Exp.	Theoretical Mass
	1	P20_1.raw	nonreduced	9560513	-8.08712	83.5639	2.5	MS2	Automatic	10.2944	10.2567	11.0242	551.068	5	2750.3	2750.3	2750.32
	2	P20_2.raw	reduced	0	-8.08712	83.5639	0	Full	Automatic	10.3117	10.299	10.6744	551.068	5	2750.3	2750.3	2750.32
799	1:P1597-R1609/1:D142-Y146/1:M1562-R1573 = 3392.275m[2ss]	PMSCDLQGDCACR/DKCSY/MGDNYCDAINNR	2ss	1:~C1600,~C1606,~C1608/1:C144/1:C1567	5.00908	95.2192	3.25	Both	Automatic	10.6582	679.666	5	3392.29	3394.33	3392.28	3	PAPPA	9999.99	nonreduced	reduced	2.00961e+06	2.00961e+06	0	0	0
	No.	Raw File Name	Condition	MS Area	Delta (ppm)	Confidence Score	Average Structural Resolution	ID Type	Integration Type	RT (min)	RT Start (min)	RT Stop (min)	M/Z	Charge State	Mono Mass Exp.	Avg Mass Exp.	Theoretical Mass
	1	P20_1.raw	nonreduced	2.00961e+06	5.00908	95.2192	3.25	MS2	Automatic	10.6582	10.4955	10.6628	679.666	5	3392.29	3394.33	3392.28
	2	P20_2.raw	reduced	0	5.00908	95.2192	0	Full	Automatic	10.641	10.5599	10.652	679.666	5	3392.29	3394.33	3392.28
826	1:P1597-R1609/1:D142-Y146/1:M1562-R1573 = 3392.275m[2ss]	PMSCDLQGDCACR/DKCSY/MGDNYCDAINNR	2ss	1:~C1600,~C1606,~C1608/1:C144/1:C1567	5.08105	99.999	2.5	Both	Automatic	10.7381	679.866	5	3392.29	3394.4	3392.28	3	PAPPA	9999.99	nonreduced	reduced	59356824	59356824	0	0	0
	No.	Raw File Name	Condition	MS Area	Delta (ppm)	Confidence Score	Average Structural Resolution	ID Type	Integration Type	RT (min)	RT Start (min)	RT Stop (min)	M/Z	Charge State	Mono Mass Exp.	Avg Mass Exp.	Theoretical Mass
	1	P20_1.raw	nonreduced	59356824	5.08105	99.999	2.5	MS2	Automatic	10.7381	10.6628	13.1852	679.866	5	3392.29	3394.4	3392.28
	2	P20_2.raw	reduced	0	5.08105	99.999	0	Full	Automatic	10.7233	10.652	11.9375	679.866	5	3392.29	3394.4	3392.28
852	1:A1497-L1507/1:C990-F992/1:C1362-K1366 = 2128.869m[2ss]	AIGSECATSCL/CYF/CRENK	2ss	1:~C1502,~C1506/1:C990/1:C1362	0.868823	55.1593	3	Both	Automatic	10.782	710.965	3	2128.87	2130.04	2128.87	2	PAPPA	9999.99	nonreduced	reduced	3.34143e+06	3.34143e+06	0	0	0
	No.	Raw File Name	Condition	MS Area	Delta (ppm)	Confidence Score	Average Structural Resolution	ID Type	Integration Type	RT (min)	RT Start (min)	RT Stop (min)	M/Z	Charge State	Mono Mass Exp.	Avg Mass Exp.	Theoretical Mass
	1	P20_1.raw	nonreduced	3.34143e+06	0.868823	55.1593	3	MS2	Automatic	10.782	10.6329	11.1374	710.965	3	2128.87	2130.04	2128.87
	2	P20_2.raw	reduced	0	0.868823	55.1593	0	Full	Automatic	10.7677	10.7	10.9394	710.965	3	2128.87	2130.04	2128.87
853	1:E705-L714/1:C878-K882/1:L13-R24 = 2793.310m[2ss]	ELGSACHLCL/CLQCK/LSAALGCGLAER	2ss	1:~C710,~C713/1:~C878,~C881/1:C19	-1.90187	84.146	2	Both	Automatic	10.7829	699.585	4	2793.3	2794.86	2793.31	6	PAPPA	9999.99	nonreduced	reduced	7954529	7954529	0	0	0
	No.	Raw File Name	Condition	MS Area	Delta (ppm)	Confidence Score	Average Structural Resolution	ID Type	Integration Type	RT (min)	RT Start (min)	RT Stop (min)	M/Z	Charge State	Mono Mass Exp.	Avg Mass Exp.	Theoretical Mass
	1	P20_1.raw	nonreduced	7954529	-1.90187	84.146	2	MS2	Automatic	10.7829	10.6329	11.2746	699.585	4	2793.3	2794.86	2793.31
	2	P20_2.raw	reduced	0	-1.90187	84.146	0	Full	Automatic	10.7677	10.7	11.0023	699.585	4	2793.3	2794.86	2793.31
880	1:C878-K882/1:N1226-Y1233 = 1521.601m[1ss]	CLQCK/NCSSSDRY	1ss	1:~C878,~C881/1:C1227	4.78205	79.9917	1.25	Both	Automatic	10.9322	508.21	3	1521.61	1522.43	1521.6	2	PAPPA	9999.99	nonreduced	reduced	16316490	16316490	0	0	0
	No.	Raw File Name	Condition	MS Area	Delta (ppm)	Confidence Score	Average Structural Resolution	ID Type	Integration Type	RT (min)	RT Start (min)	RT Stop (min)	M/Z	Charge State	Mono Mass Exp.	Avg Mass Exp.	Theoretical Mass
	1	P20_1.raw	nonreduced	16316490	4.78205	79.9917	1.25	MS2	Automatic	10.9322	10.812	11.1835	508.21	3	1521.61	1522.43	1521.6
	2	P20_2.raw	reduced	0	4.78205	79.9917	0	Full	Automatic	10.9288	10.8602	11.0382	508.21	3	1521.61	1522.48	1521.6
888	1:C878-K882/1:G18-L21/1:C1377-Y1381 = 1503.634m[2ss]	CLQCK/GCGL/CKPGY	2ss	1:~C878,~C881/1:C19/1:C1377	0.996284	0	0	Full	Automatic	10.9523	752.825	2	1503.64	1504.52	1503.63	2	PAPPA	9999.99	nonreduced	reduced	139537008	139537008	0	0	0
	No.	Raw File Name	Condition	MS Area	Delta (ppm)	Confidence Score	Average Structural Resolution	ID Type	Integration Type	RT (min)	RT Start (min)	RT Stop (min)	M/Z	Charge State	Mono Mass Exp.	Avg Mass Exp.	Theoretical Mass
	1	P20_1.raw	nonreduced	139537008	0.996284	0	0	Full	Automatic	10.9523	10.8355	11.1716	752.825	2	1503.64	1504.52	1503.63
	2	P20_2.raw	reduced	0	0.996284	0	0	Full	Automatic	10.978	10.9049	11.0755	752.825	2	1503.64	1504.52	1503.63
907	1:A1295-R1315/2:E138-K142 = 2865.187m[1ss]	AASFSCPEGTTFGSQCSFQCR/ECYLK	1ss	1:~C1300,~C1310,~C1314/2:C139	-6.98307	87.0224	2.33333	Both	Automatic	11.008	717.549	4	2865.17	2866.81	2865.19	5	PAPPA	9999.99	nonreduced	reduced	54396568	54396568	0	0	0
	No.	Raw File Name	Condition	MS Area	Delta (ppm)	Confidence Score	Average Structural Resolution	ID Type	Integration Type	RT (min)	RT Start (min)	RT Stop (min)	M/Z	Charge State	Mono Mass Exp.	Avg Mass Exp.	Theoretical Mass
	1	P20_1.raw	nonreduced	54396568	-6.98307	87.0224	2.33333	MS2	Automatic	11.008	10.8575	11.4962	717.549	4	2865.17	2866.81	2865.19
	2	P20_2.raw	reduced	0	-6.98307	87.0224	0	Full	Automatic	11.0382	10.9649	11.2772	717.549	4	2865.17	2866.81	2865.19
1088	2:G119-R129/1:C235-K236/1:S1138-R1140 = 1811.874m[2ss]	GCISRKCPAIR/CK/SCR	2ss	2:~C120,~C125/1:C235/1:C1139	5.94171	80.6216	1	Both	Automatic	11.8097	604.969	3	1811.88	1812.91	1811.87	2	STC2	9999.99	nonreduced	reduced	11579151	11579151	0	0	0
	No.	Raw File Name	Condition	MS Area	Delta (ppm)	Confidence Score	Average Structural Resolution	ID Type	Integration Type	RT (min)	RT Start (min)	RT Stop (min)	M/Z	Charge State	Mono Mass Exp.	Avg Mass Exp.	Theoretical Mass
	1	P20_1.raw	nonreduced	11579151	5.94171	80.6216	1	MS2	Automatic	11.8097	11.3242	12.9648	604.969	3	1811.88	1812.91	1811.87
	2	P20_2.raw	reduced	0	5.94171	80.6216	0	Full	Automatic	11.7889	11.5519	12.3557	604.969	3	1811.88	1812.91	1811.87
1222	1:C878-K882/1:M1562-R1573/2:E138-L141 = 2499.995m[2ss]	CLQCK/MGDNYCDAINNR/ECYL	2ss	1:~C878,~C881/1:C1567/2:C139	-2.98047	79.2353	1.71429	Both	Automatic	12.4436	626.503	4	2499.99	2501.9	2499.99	3	PAPPA	9999.99	nonreduced	reduced	3.70265e+06	3.70265e+06	0	0	0
	No.	Raw File Name	Condition	MS Area	Delta (ppm)	Confidence Score	Average Structural Resolution	ID Type	Integration Type	RT (min)	RT Start (min)	RT Stop (min)	M/Z	Charge State	Mono Mass Exp.	Avg Mass Exp.	Theoretical Mass
	1	P20_1.raw	nonreduced	3.70265e+06	-2.98047	79.2353	1.71429	MS2	Automatic	12.4436	12.1629	12.4746	626.503	4	2499.99	2501.9	2499.99
	2	P20_2.raw	reduced	0	-2.98047	79.2353	0	Full	Automatic	12.4301	12.3051	12.4412	626.503	4	2499.99	2501.9	2499.99
1240	1:Q452-Y463 = 1395.464m[1ss]	QHNGVCDMDCNY	1ss	1:~C457,~C461	0.284074	99.896	1.5	Both	Automatic	12.5144	698.74	2	1395.47	1396.16	1395.47	0	PAPPA	9999.99	nonreduced	reduced	5599864	5599864	0	0	0
	No.	Raw File Name	Condition	MS Area	Delta (ppm)	Confidence Score	Average Structural Resolution	ID Type	Integration Type	RT (min)	RT Start (min)	RT Stop (min)	M/Z	Charge State	Mono Mass Exp.	Avg Mass Exp.	Theoretical Mass
	1	P20_1.raw	nonreduced	5599864	0.284074	99.896	1.5	MS2	Automatic	12.5144	12.3451	12.9761	698.74	2	1395.47	1396.16	1395.47
	2	P20_2.raw	reduced	0	0.284074	99.896	0	Full	Automatic	12.5033	12.4301	12.7317	698.74	2	1395.47	1396.16	1395.47
1275	1:D955-K965/1:I966-L973 = 2056.777m[1ss]	DQGEQCDDMNK/INGDGCSL	1ss	1:C960/1:C971	1.11674	99.335	1.33333	Both	Automatic	12.6541	686.935	3	2056.78	2057.89	2056.78	0	PAPPA	9999.99	nonreduced	reduced	17942826	17942826	0	0	0
	No.	Raw File Name	Condition	MS Area	Delta (ppm)	Confidence Score	Average Structural Resolution	ID Type	Integration Type	RT (min)	RT Start (min)	RT Stop (min)	M/Z	Charge State	Mono Mass Exp.	Avg Mass Exp.	Theoretical Mass
	1	P20_1.raw	nonreduced	17942826	1.11674	99.335	1.33333	MS2	Automatic	12.6541	12.4746	13.196	686.935	3	2056.78	2057.89	2056.78
	2	P20_2.raw	reduced	0	1.11674	99.335	0	Full	Automatic	12.6366	12.5495	12.901	686.935	3	2056.78	2057.89	2056.78
1770	1:G707-L714/1:Q880-K882/2:E138-Y140 = 1588.614m[2ss]	GSACHLCL/QCK/ECY	2ss	1:~C710,~C713/1:C881/2:C139	-5.83129	98.1421	1	Both	Automatic	15.304	795.31	2	1588.6	1589.38	1588.61	1	PAPPA	9999.99	nonreduced	reduced	6.28878e+06	6.28878e+06	0	0	0
	No.	Raw File Name	Condition	MS Area	Delta (ppm)	Confidence Score	Average Structural Resolution	ID Type	Integration Type	RT (min)	RT Start (min)	RT Stop (min)	M/Z	Charge State	Mono Mass Exp.	Avg Mass Exp.	Theoretical Mass
	1	P20_1.raw	nonreduced	6.28878e+06	-5.83129	98.1421	1	MS2	Automatic	15.304	15.1199	15.6417	795.31	2	1588.6	1589.38	1588.61
	2	P20_2.raw	reduced	0	-5.83129	98.1421	0	Full	Automatic	15.2854	15.1976	15.4502	795.31	2	1588.6	1589.38	1588.61
2159	1:E742-K754/1:C835-L839 = 1980.856m[1ss]	EAEGHPDVEQPCK/CDVPL	1ss	1:C753/1:C835	1.21081	100	1.25	Both	Automatic	18.1049	661.627	3	1980.86	1981.96	1980.86	0	PAPPA	9999.99	nonreduced	reduced	616206720	616206720	0	0	0
	No.	Raw File Name	Condition	MS Area	Delta (ppm)	Confidence Score	Average Structural Resolution	ID Type	Integration Type	RT (min)	RT Start (min)	RT Stop (min)	M/Z	Charge State	Mono Mass Exp.	Avg Mass Exp.	Theoretical Mass
	1	P20_1.raw	nonreduced	616206720	1.21081	100	1.25	MS2	Automatic	18.1049	17.8747	19.3701	661.627	3	1980.86	1981.96	1980.86
	2	P20_2.raw	reduced	0	1.21081	100	0	Full	Automatic	18.0989	17.991	18.7306	661.627	3	1980.86	1981.96	1980.86
2203	1:Q452-R465/1:M655-Y658/1:I966-L973 = 3008.107m[2ss]	QHNGVCDMDCNYER/MHCY/INGDGCSL	2ss	1:~C457,~C461/1:C657/1:C971	-0.265558	98.3575	2	Both	Automatic	18.3946	753.284	4	3008.11	3010.05	3008.11	1	PAPPA	9999.99	nonreduced	reduced	60452456	60452456	0	0	0
	No.	Raw File Name	Condition	MS Area	Delta (ppm)	Confidence Score	Average Structural Resolution	ID Type	Integration Type	RT (min)	RT Start (min)	RT Stop (min)	M/Z	Charge State	Mono Mass Exp.	Avg Mass Exp.	Theoretical Mass
	1	P20_1.raw	nonreduced	60452456	-0.265558	98.3575	2	MS2	Automatic	18.3946	18.079	21.0887	753.284	4	3008.11	3010.05	3008.11
	2	P20_2.raw	reduced	0	-0.265558	98.3575	0	Full	Automatic	18.4059	18.2491	19.7445	753.284	4	3008.11	3010.03	3008.11
2273	1:G1557-F1561/1:C1576-Y1578 = 947.315m[1ss]	GCEPF/CNY	1ss	1:C1558/1:C1576	1.74218	99.9885	1.25	Both	Automatic	19.0727	474.666	2	947.317	947.851	947.315	0	PAPPA	9999.99	nonreduced	reduced	281580736	281580736	0	0	0
	No.	Raw File Name	Condition	MS Area	Delta (ppm)	Confidence Score	Average Structural Resolution	ID Type	Integration Type	RT (min)	RT Start (min)	RT Stop (min)	M/Z	Charge State	Mono Mass Exp.	Avg Mass Exp.	Theoretical Mass
	1	P20_1.raw	nonreduced	281580736	1.74218	99.9885	1.25	MS2	Automatic	19.0727	18.799	20.0623	474.666	2	947.317	947.851	947.315
	2	P20_2.raw	reduced	0	1.74218	99.9885	0	Full	Automatic	19.0905	18.9559	19.5728	474.666	2	947.317	947.85	947.315
2554	1:A1497-L1507/2:V58-F71/1:L1490-Y1496 = 3259.328m[2ss]	AIGSECATSCL/VNAGDVGCGVFECF/LQCPDGY	2ss	1:~C1502,~C1506/2:~C65,~C70/1:C1492	1.38665	91.7691	4.66667	Both	Automatic	21.2749	1087.79	3	3259.33	3261.13	3259.33	2	PAPPA	9999.99	nonreduced	reduced	3.27897e+06	3.27897e+06	0	0	0
	No.	Raw File Name	Condition	MS Area	Delta (ppm)	Confidence Score	Average Structural Resolution	ID Type	Integration Type	RT (min)	RT Start (min)	RT Stop (min)	M/Z	Charge State	Mono Mass Exp.	Avg Mass Exp.	Theoretical Mass
	1	P20_1.raw	nonreduced	3.27897e+06	1.38665	91.7691	4.66667	MS2	Automatic	21.2749	21.0729	21.4023	1087.79	3	3259.33	3261.13	3259.33
	2	P20_2.raw	reduced	0	1.38665	91.7691	0	Full	Automatic	21.2882	21.185	21.3535	1087.79	3	3259.33	3261.13	3259.33
2586	1:S1336-L1347/1:A1497-L1507/1:Q1491-Y1496 = 3085.256m[2ss]	SFPEALCELMCL/AIGSECATSCL/QCPDGY	2ss	1:~C1342,~C1346/1:~C1502,~C1506/1:C1492	2.48663	75.8271	1	Both	Automatic	21.4317	1029.76	3	3085.26	3086.96	3085.26	3	PAPPA	9999.99	nonreduced	reduced	4492471	4492471	0	0	0
	No.	Raw File Name	Condition	MS Area	Delta (ppm)	Confidence Score	Average Structural Resolution	ID Type	Integration Type	RT (min)	RT Start (min)	RT Stop (min)	M/Z	Charge State	Mono Mass Exp.	Avg Mass Exp.	Theoretical Mass
	1	P20_1.raw	nonreduced	4492471	2.48663	75.8271	1	MS2	Automatic	21.4317	21.3041	21.6706	1029.76	3	3085.26	3086.96	3085.26
	2	P20_2.raw	reduced	0	2.48663	75.8271	0	Full	Automatic	21.4758	21.4092	21.591	1029.76	3	3085.26	3086.96	3085.26
2651	1:G1557-R1573/1:Y141-Y146/1:D955-K965 = 3972.474m[2ss]	GCEPFMGDNYCDAINNR/YDKCSY/DQGEQCDDMNK	2ss	1:~C1558,~C1567/1:C144/1:C960	3.71797	99.1849	1.5	Both	Automatic	21.9316	795.906	5	3972.49	3974.99	3972.47	4	PAPPA	9999.99	nonreduced	reduced	40230444	40230444	0	0	0
	No.	Raw File Name	Condition	MS Area	Delta (ppm)	Confidence Score	Average Structural Resolution	ID Type	Integration Type	RT (min)	RT Start (min)	RT Stop (min)	M/Z	Charge State	Mono Mass Exp.	Avg Mass Exp.	Theoretical Mass
	1	P20_1.raw	nonreduced	40230444	3.71797	99.1849	1.5	MS2	Automatic	21.9316	21.4479	25.5444	795.906	5	3972.49	3974.99	3972.47
	2	P20_2.raw	reduced	0	3.71797	99.1849	0	Full	Automatic	21.9396	21.7027	23.7371	795.906	5	3972.49	3975.03	3972.47
3029	1:I966-R976/1:G1307-F1312/2:E138-Y140 = 2219.838m[2ss]	INGDGCSLFCR/GSQCSF/ECY	2ss	1:~C971,~C975/1:C1310/2:C139	1.93039	74.1863	1.5	Both	Automatic	24.6175	741.289	3	2219.84	2221.19	2219.84	2	PAPPA	9999.99	nonreduced	reduced	109914600	109914600	0	0	0
	No.	Raw File Name	Condition	MS Area	Delta (ppm)	Confidence Score	Average Structural Resolution	ID Type	Integration Type	RT (min)	RT Start (min)	RT Stop (min)	M/Z	Charge State	Mono Mass Exp.	Avg Mass Exp.	Theoretical Mass
	1	P20_1.raw	nonreduced	109914600	1.93039	74.1863	1.5	MS2	Automatic	24.6175	24.231	25.8659	741.289	3	2219.84	2221.19	2219.84
	2	P20_2.raw	reduced	0	1.93039	74.1863	0	Full	Automatic	24.663	24.4767	25.2842	741.289	3	2219.84	2221.19	2219.84
3485	1:Q1603-R1609/1:G1307-F1312/1:K1376-K1378 = 1751.685m[2ss]	QGDCACR/GSQCSF/KCK	2ss	1:~C1606,~C1608/1:C1310/1:C1377	-10.4197	96.8534	3	Both	Automatic	28.7322	876.841	2	1751.67	1752.39	1751.68	1	PAPPA	9999.99	nonreduced	reduced	4.21109e+06	4.21109e+06	0	0	0
	No.	Raw File Name	Condition	MS Area	Delta (ppm)	Confidence Score	Average Structural Resolution	ID Type	Integration Type	RT (min)	RT Start (min)	RT Stop (min)	M/Z	Charge State	Mono Mass Exp.	Avg Mass Exp.	Theoretical Mass
	1	P20_1.raw	nonreduced	4.21109e+06	-10.4197	96.8534	3	MS2	Automatic	28.7322	28.5094	29.1914	876.841	2	1751.67	1752.39	1751.68
	2	P20_2.raw	reduced	0	-10.4197	96.8534	0	Full	Automatic	28.8307	28.7284	29.056	876.841	2	1751.67	1752.39	1751.68
3540	1:A639-F647/1:C947-K954 = 1817.708m[1ss]	ADDDCTDSF/CGDGIIQK	1ss	1:C643/1:C947	0.810172	99.896	1.8	Both	Automatic	29.4488	606.91	3	1817.71	1818.69	1817.71	0	PAPPA	9999.99	nonreduced	reduced	5078967	5078967	0	0	0
	No.	Raw File Name	Condition	MS Area	Delta (ppm)	Confidence Score	Average Structural Resolution	ID Type	Integration Type	RT (min)	RT Start (min)	RT Stop (min)	M/Z	Charge State	Mono Mass Exp.	Avg Mass Exp.	Theoretical Mass
	1	P20_1.raw	nonreduced	5078967	0.810172	99.896	1.8	MS2	Automatic	29.4488	29.1306	30.4024	606.91	3	1817.71	1818.69	1817.71
	2	P20_2.raw	reduced	0	0.810172	99.896	0	Full	Automatic	29.4487	29.2932	29.9223	606.91	3	1817.71	1818.69	1817.71
3756	1:P1338-L1347/1:C835-L839/1:A1209-K1212 = 2110.912m[2ss]	PEALCELMCL/CDVPL/ACEK	2ss	1:~C1342,~C1346/1:C835/1:C1210	-7.92848	80.5137	1.25	Both	Automatic	32.0128	704.973	3	2110.9	2112.02	2110.91	2	PAPPA	9999.99	nonreduced	reduced	6641234	6641234	0	0	0
	No.	Raw File Name	Condition	MS Area	Delta (ppm)	Confidence Score	Average Structural Resolution	ID Type	Integration Type	RT (min)	RT Start (min)	RT Stop (min)	M/Z	Charge State	Mono Mass Exp.	Avg Mass Exp.	Theoretical Mass
	1	P20_1.raw	nonreduced	6641234	-7.92848	80.5137	1.25	MS2	Automatic	32.0128	31.7168	32.7682	704.973	3	2110.9	2112.02	2110.91
	2	P20_2.raw	reduced	0	-7.92848	80.5137	0	Full	Automatic	32.0687	31.9192	32.4316	704.973	3	2110.9	2112.02	2110.91
5776	1:C878-L884/1:E705-L712/1:C713-R717 = 2204.021m[2ss]	CLQCKPL/ELGSACHL/CLEGR	2ss	1:~C878,~C881/1:C710/1:C713	1.2167	99.9936	3.5	Both	Automatic	88.6391	442.012	5	2204.02	2205.44	2204.02	4	PAPPA	8847.34	nonreduced	reduced	13688960	13688960	0	1547.24	0
	No.	Raw File Name	Condition	MS Area	Delta (ppm)	Confidence Score	Average Structural Resolution	ID Type	Integration Type	RT (min)	RT Start (min)	RT Stop (min)	M/Z	Charge State	Mono Mass Exp.	Avg Mass Exp.	Theoretical Mass
	1	P20_1.raw	nonreduced	13688960	1.2167	99.9936	3.5	MS2	Automatic	88.6391	88.3524	89.1523	442.012	5	2204.02	2205.44	2204.02
	2	P20_2.raw	reduced	1547.24	1.2167	99.9936	0	Full	Automatic	88.6415	88.496	88.8912	442.012	5	2204.02	2205.03	2204.02
3967	1:D955-K965/1:I966-F974 = 2203.846m[1ss]	DQGEQCDDMNK/INGDGCSLF	1ss	1:C960/1:C971	0.751527	99.9998	1.5	Both	Automatic	34.7466	735.957	3	2203.85	2205.22	2203.85	1	PAPPA	8389.01	nonreduced	reduced	78914856	78914856	0	9406.93	0
	No.	Raw File Name	Condition	MS Area	Delta (ppm)	Confidence Score	Average Structural Resolution	ID Type	Integration Type	RT (min)	RT Start (min)	RT Stop (min)	M/Z	Charge State	Mono Mass Exp.	Avg Mass Exp.	Theoretical Mass
	1	P20_1.raw	nonreduced	78914856	0.751527	99.9998	1.5	MS2	Automatic	34.7466	34.4347	35.8843	735.957	3	2203.85	2205.22	2203.85
	2	P20_2.raw	reduced	9406.93	0.751527	99.9998	0	Full	Automatic	34.7479	34.597	35.3069	735.957	3	2203.85	2204.85	2203.85
86	2:E72-R79/2:K124-R129 = 1647.782m[1ss]	ENNSCEIR/KCPAIR	1ss	2:C76/2:C125	-0.232913	100	1	Both	Automatic	9.9182	413.202	4	1647.78	1648.88	1647.78	1	STC2	5713.41	nonreduced	reduced	171872464	171872464	0	30082.3	0
	No.	Raw File Name	Condition	MS Area	Delta (ppm)	Confidence Score	Average Structural Resolution	ID Type	Integration Type	RT (min)	RT Start (min)	RT Stop (min)	M/Z	Charge State	Mono Mass Exp.	Avg Mass Exp.	Theoretical Mass
	1	P20_1.raw	nonreduced	171872464	-0.232913	100	1	MS2	Automatic	9.9182	9.85415	10.1068	413.202	4	1647.78	1648.88	1647.78
	2	P20_2.raw	reduced	30082.3	-0.232913	100	0	Full	Automatic	9.91298	9.83786	10.0965	413.202	4	1647.78	1648.78	1647.78
2162	1:E742-K754/1:C835-L839 = 1980.856m[1ss]	EAEGHPDVEQPCK/CDVPL	1ss	1:C753/1:C835	0.286433	100	1.625	Both	Automatic	18.1056	991.436	2	1980.86	1981.97	1980.86	0	PAPPA	3345.95	nonreduced	reduced	68949632	68949632	0	20606.9	0
	No.	Raw File Name	Condition	MS Area	Delta (ppm)	Confidence Score	Average Structural Resolution	ID Type	Integration Type	RT (min)	RT Start (min)	RT Stop (min)	M/Z	Charge State	Mono Mass Exp.	Avg Mass Exp.	Theoretical Mass
	1	P20_1.raw	nonreduced	68949632	0.286433	100	1.625	MS2	Automatic	18.1056	17.8747	19.5183	991.436	2	1980.86	1981.97	1980.86
	2	P20_2.raw	reduced	20606.9	0.286433	100	0	Full	Automatic	17.9037	17.8158	18.1415	991.436	2	1980.86	1980.86	1980.86
5775	1:C878-L884/1:E705-L712/1:C713-R717 = 2204.021m[2ss]	CLQCKPL/ELGSACHL/CLEGR	2ss	1:~C878,~C881/1:C710/1:C713	1.32747	99.9936	1	Both	Automatic	88.6385	552.264	4	2204.02	2205.42	2204.02	4	PAPPA	2539.29	nonreduced	reduced	19214278	19214278	0	7566.79	0
	No.	Raw File Name	Condition	MS Area	Delta (ppm)	Confidence Score	Average Structural Resolution	ID Type	Integration Type	RT (min)	RT Start (min)	RT Stop (min)	M/Z	Charge State	Mono Mass Exp.	Avg Mass Exp.	Theoretical Mass
	1	P20_1.raw	nonreduced	19214278	1.32747	99.9936	1	MS2	Automatic	88.6385	88.3524	89.1523	552.264	4	2204.02	2205.42	2204.02
	2	P20_2.raw	reduced	7566.79	1.32747	99.9936	0	Full	Automatic	88.7841	88.7313	88.9443	552.264	4	2204.02	2205.03	2204.02
1567	1:G1557-F1561/1:C1567-R1573 = 1353.544m[1ss]	GCEPF/CDAINNR	1ss	1:C1558/1:C1567	0.861454	100	1.25	Both	Automatic	14.2433	452.189	3	1353.55	1354.22	1353.54	0	PAPPA	1216.25	nonreduced	reduced	19650748	19650748	0	16156.8	0
	No.	Raw File Name	Condition	MS Area	Delta (ppm)	Confidence Score	Average Structural Resolution	ID Type	Integration Type	RT (min)	RT Start (min)	RT Stop (min)	M/Z	Charge State	Mono Mass Exp.	Avg Mass Exp.	Theoretical Mass
	1	P20_1.raw	nonreduced	19650748	0.861454	100	1.25	MS2	Automatic	14.2433	14.0053	15.0802	452.189	3	1353.55	1354.22	1353.54
	2	P20_2.raw	reduced	16156.8	0.861454	100	0	Full	Automatic	14.1424	14.112	14.5185	452.189	3	1353.55	1353.54	1353.54
2267	1:N982-R989/1:C990-F992 = 1361.538m[1ss]	NCIDEPSR/CYF	1ss	1:C983/1:C990	0.780367	100	1.14286	Both	Automatic	19.0259	454.854	3	1361.54	1362.22	1361.54	1	PAPPA	965.673	nonreduced	reduced	36228876	36228876	0	37516.7	0
	No.	Raw File Name	Condition	MS Area	Delta (ppm)	Confidence Score	Average Structural Resolution	ID Type	Integration Type	RT (min)	RT Start (min)	RT Stop (min)	M/Z	Charge State	Mono Mass Exp.	Avg Mass Exp.	Theoretical Mass
	1	P20_1.raw	nonreduced	36228876	0.780367	100	1.14286	MS2	Automatic	19.0259	18.7283	21.8793	454.854	3	1361.54	1362.22	1361.54
	2	P20_2.raw	reduced	37516.7	0.780367	100	0	Full	Automatic	19.0362	18.8898	20.4568	454.854	3	1361.54	1361.54	1361.54
5772	1:E705-R717/1:C878-K885 = 2314.105m[2ss]	ELGSACHLCLEGR/CLQCKPLK	2ss	1:~C710,~C713/1:~C878,~C881	1.25757	99.9167	1.6	Both	Automatic	88.5907	579.785	4	2314.11	2315.6	2314.11	6	PAPPA	798.91	nonreduced	reduced	5.81343e+06	5.81343e+06	0	7276.7	0
	No.	Raw File Name	Condition	MS Area	Delta (ppm)	Confidence Score	Average Structural Resolution	ID Type	Integration Type	RT (min)	RT Start (min)	RT Stop (min)	M/Z	Charge State	Mono Mass Exp.	Avg Mass Exp.	Theoretical Mass
	1	P20_1.raw	nonreduced	5.81343e+06	1.25757	99.9167	1.6	MS2	Automatic	88.5907	88.2658	89.1158	579.785	4	2314.11	2315.6	2314.11
	2	P20_2.raw	reduced	7276.7	1.25757	99.9167	0	Full	Automatic	88.5681	88.496	89.2305	579.785	4	2314.11	2315.11	2314.11
5771	1:E705-R717/1:C878-L884 = 2186.010m[2ss]	ELGSACHLCLEGR/CLQCKPL	2ss	1:~C710,~C713/1:~C878,~C881	1.67972	99.9963	1.18182	Both	Automatic	88.5673	547.761	4	2186.01	2187.44	2186.01	5	PAPPA	758.357	nonreduced	reduced	5.209e+06	5.209e+06	0	6868.8	0
	No.	Raw File Name	Condition	MS Area	Delta (ppm)	Confidence Score	Average Structural Resolution	ID Type	Integration Type	RT (min)	RT Start (min)	RT Stop (min)	M/Z	Charge State	Mono Mass Exp.	Avg Mass Exp.	Theoretical Mass
	1	P20_1.raw	nonreduced	5.209e+06	1.67972	99.9963	1.18182	MS2	Automatic	88.5673	88.2658	89.0878	547.761	4	2186.01	2187.44	2186.01
	2	P20_2.raw	reduced	6868.8	1.67972	99.9963	0	Full	Automatic	89.0705	88.8731	89.1036	547.761	4	2186.01	2187.02	2186.01
267	1:E705-L714/1:C947-K954/2:L179-K186 = 2750.275m[2ss]	ELGSACHLCL/CGDGIIQK/LTCGEEVK	2ss	1:~C710,~C713/1:C947/2:C181	-7.84656	60.0723	0	Full	Automatic	9.93639	551.468	5	2750.3	2751.82	2750.32	3	PAPPA	723.926	nonreduced	reduced	46005984	46005984	0	63550.7	0
	No.	Raw File Name	Condition	MS Area	Delta (ppm)	Confidence Score	Average Structural Resolution	ID Type	Integration Type	RT (min)	RT Start (min)	RT Stop (min)	M/Z	Charge State	Mono Mass Exp.	Avg Mass Exp.	Theoretical Mass
	1	P20_1.raw	nonreduced	46005984	-7.84656	60.0723	0	Full	Automatic	9.93639	9.87153	10.0159	551.468	5	2750.3	2751.82	2750.32
	2	P20_2.raw	reduced	63550.7	-7.84656	60.0723	0	Full	Automatic	9.93194	9.85408	10.0079	551.468	5	2750.3	2752.3	2750.32
5770	1:C878-K885/1:H1234-R1243 = 1989.937m[1ss]	CLQCKPLK/HGAQCTVSCR	1ss	1:~C878,~C881/1:~C1238,~C1242	-3.87837	74.9372	5	Both	Automatic	88.5416	498.496	4	1989.95	1991.27	1989.96	3	PAPPA	635.222	nonreduced	reduced	17481102	17481102	0	27519.7	0
	No.	Raw File Name	Condition	MS Area	Delta (ppm)	Confidence Score	Average Structural Resolution	ID Type	Integration Type	RT (min)	RT Start (min)	RT Stop (min)	M/Z	Charge State	Mono Mass Exp.	Avg Mass Exp.	Theoretical Mass
	1	P20_1.raw	nonreduced	17481102	-3.87837	74.9372	5	MS2	Automatic	88.5416	88.2658	89.1029	498.496	4	1989.95	1991.27	1989.96
	2	P20_2.raw	reduced	27519.7	-5.90269	74.9372	0	Full	Automatic	88.7858	88.7129	88.8731	498.495	4	1989.95	1990.91	1989.96
242	1:C878-L884/1:Q1358-R1363/1:C1362-K1366 = 2181.039m[2ss]	CLQCKPL/QTARCR/CRENK	2ss	1:~C878,~C881/1:C1362/1:C1362	7.64042	50.4186	1.25	Both	Automatic	9.93175	437.419	5	2181.06	2182.14	2181.04	4	PAPPA	614.407	nonreduced	reduced	35847072	35847072	0	58344.1	0
	No.	Raw File Name	Condition	MS Area	Delta (ppm)	Confidence Score	Average Structural Resolution	ID Type	Integration Type	RT (min)	RT Start (min)	RT Stop (min)	M/Z	Charge State	Mono Mass Exp.	Avg Mass Exp.	Theoretical Mass
	1	P20_1.raw	nonreduced	35847072	7.64042	50.4186	1.25	MS2	Automatic	9.93175	9.87153	10.0324	437.419	5	2181.06	2182.14	2181.04
	2	P20_2.raw	reduced	58344.1	7.64042	50.4186	0	Full	Automatic	9.93194	9.85408	9.96973	437.419	5	2181.06	2182.06	2181.04
658	1:C878-Y886/1:C144-R149/1:N982-R989 = 2750.265m[2ss]	CLQCKPLKY/CSYISR/NCIDEPSR	2ss	1:~C878,~C881/1:C144/1:C983	-3.80462	95.2737	2	Both	Automatic	10.2565	688.833	4	2750.3	2751.8	2750.31	5	PAPPA	473.448	nonreduced	reduced	33917672	33917672	0	71639.7	0
	No.	Raw File Name	Condition	MS Area	Delta (ppm)	Confidence Score	Average Structural Resolution	ID Type	Integration Type	RT (min)	RT Start (min)	RT Stop (min)	M/Z	Charge State	Mono Mass Exp.	Avg Mass Exp.	Theoretical Mass
	1	P20_1.raw	nonreduced	33917672	-3.80462	95.2737	2	MS2	Automatic	10.2565	10.0324	11.2848	688.833	4	2750.3	2751.8	2750.31
	2	P20_2.raw	reduced	71639.7	-3.80462	95.2737	0	Full	Automatic	10.2655	10.16	10.7787	688.833	4	2750.3	2751.3	2750.31
90	1:D142-R151/1:K1376-K1378 = 1616.776m[1ss]	DKCSYISRDR/KCK	1ss	1:C144/1:C1377	-8.60666	99.911	1	Both	Automatic	9.91344	405.445	4	1616.76	1617.33	1616.78	4	PAPPA	401.152	nonreduced	reduced	8.13148e+06	8.13148e+06	0	20270.3	0
	No.	Raw File Name	Condition	MS Area	Delta (ppm)	Confidence Score	Average Structural Resolution	ID Type	Integration Type	RT (min)	RT Start (min)	RT Stop (min)	M/Z	Charge State	Mono Mass Exp.	Avg Mass Exp.	Theoretical Mass
	1	P20_1.raw	nonreduced	8.13148e+06	-8.60666	99.911	1	MS2	Automatic	9.91344	9.87153	9.97944	405.445	4	1616.76	1617.33	1616.78
	2	P20_2.raw	reduced	20270.3	-8.60666	99.911	0	Full	Automatic	9.96973	9.95095	9.98924	405.445	4	1616.76	1617.75	1616.78
908	1:A1295-R1315/2:E138-K142 = 2865.187m[1ss]	AASFSCPEGTTFGSQCSFQCR/ECYLK	1ss	1:~C1300,~C1310,~C1314/2:C139	-6.98307	87.0224	1.66667	Both	Automatic	11.0134	574.241	5	2865.17	2866.85	2865.19	5	PAPPA	330.488	nonreduced	reduced	22545698	22545698	0	68219.5	0
	No.	Raw File Name	Condition	MS Area	Delta (ppm)	Confidence Score	Average Structural Resolution	ID Type	Integration Type	RT (min)	RT Start (min)	RT Stop (min)	M/Z	Charge State	Mono Mass Exp.	Avg Mass Exp.	Theoretical Mass
	1	P20_1.raw	nonreduced	22545698	-6.98307	87.0224	1.66667	MS2	Automatic	11.0134	10.8575	11.4769	574.241	5	2865.17	2866.85	2865.19
	2	P20_2.raw	reduced	68219.5	-6.98307	87.0224	0	Full	Automatic	10.9246	10.8825	11.2657	574.241	5	2865.17	2866.17	2865.19
1918	2:G119-R129/1:M655-L661 = 2094.000m[1ss]	GCISRKCPAIR/MHCYLDL	1ss	2:~C120,~C125/1:C657	0.638582	81.0102	11	Both	Automatic	16.3826	699.35	3	2094.02	2095.41	2094.02	4	STC2	298.837	nonreduced	reduced	16188319	16188319	0	54171	0
	No.	Raw File Name	Condition	MS Area	Delta (ppm)	Confidence Score	Average Structural Resolution	ID Type	Integration Type	RT (min)	RT Start (min)	RT Stop (min)	M/Z	Charge State	Mono Mass Exp.	Avg Mass Exp.	Theoretical Mass
	1	P20_1.raw	nonreduced	16188319	0.638582	81.0102	11	MS2	Automatic	16.3826	15.6895	18.7168	699.35	3	2094.02	2095.41	2094.02
	2	P20_2.raw	reduced	54171	0.638582	81.0102	0	Full	Automatic	16.2966	16.0437	17.5448	699.35	3	2094.02	2095.03	2094.02
4024	1:I966-R976 = 1181.496m[1ss]	INGDGCSLFCR	1ss	1:~C971,~C975	-0.131909	99.9856	1.83333	Both	Automatic	35.4955	591.756	2	1181.5	1182.11	1181.5	2	PAPPA	252.599	nonreduced	reduced	24915998	24915998	0	98638.5	0
	No.	Raw File Name	Condition	MS Area	Delta (ppm)	Confidence Score	Average Structural Resolution	ID Type	Integration Type	RT (min)	RT Start (min)	RT Stop (min)	M/Z	Charge State	Mono Mass Exp.	Avg Mass Exp.	Theoretical Mass
	1	P20_1.raw	nonreduced	24915998	-0.131909	99.9856	1.83333	MS2	Automatic	35.4955	35.1711	37.2586	591.756	2	1181.5	1182.11	1181.5
	2	P20_2.raw	reduced	98638.5	-0.131909	99.9856	0	Full	Automatic	37.1492	36.9738	37.1977	591.756	2	1181.5	1181.5	1181.5
151	1:E705-L712/1:Q880-K885 = 1541.769m[1ss]	ELGSACHL/QCKPLK	1ss	1:C710/1:C881	0.0278698	94.0516	1	Both	Automatic	9.91784	514.93	3	1541.77	1542.54	1541.77	3	PAPPA	197.293	nonreduced	reduced	13481116	13481116	0	68330.5	0
	No.	Raw File Name	Condition	MS Area	Delta (ppm)	Confidence Score	Average Structural Resolution	ID Type	Integration Type	RT (min)	RT Start (min)	RT Stop (min)	M/Z	Charge State	Mono Mass Exp.	Avg Mass Exp.	Theoretical Mass
	1	P20_1.raw	nonreduced	13481116	0.0278698	94.0516	1	MS2	Automatic	9.91784	9.85415	10.0068	514.93	3	1541.77	1542.54	1541.77
	2	P20_2.raw	reduced	68330.5	0.0278698	94.0516	0	Full	Automatic	9.91298	9.83786	9.98924	514.93	3	1541.77	1542.77	1541.77
345	1:G707-R717/1:Q880-K882/2:E69-F71 = 1914.784m[2ss]	GSACHLCLEGR/QCK/ECF	2ss	1:~C710,~C713/1:C881/2:C70	0.0300907	60.9471	0	Full	Automatic	9.95564	639.269	3	1914.78	1915.75	1914.78	2	PAPPA	144.854	nonreduced	reduced	4.76441e+06	4.76441e+06	0	32891	0
	No.	Raw File Name	Condition	MS Area	Delta (ppm)	Confidence Score	Average Structural Resolution	ID Type	Integration Type	RT (min)	RT Start (min)	RT Stop (min)	M/Z	Charge State	Mono Mass Exp.	Avg Mass Exp.	Theoretical Mass
	1	P20_1.raw	nonreduced	4.76441e+06	0.0300907	60.9471	0	Full	Automatic	9.95564	9.85415	10.0458	639.269	3	1914.78	1915.75	1914.78
	2	P20_2.raw	reduced	32891	0.0300907	60.9471	0	Full	Automatic	10.1651	10.1293	10.192	639.269	3	1914.78	1914.78	1914.78
1852	1:I966-F974/1:C975-R976 = 1199.506m[1ss]	INGDGCSLF/CR	1ss	1:C971/1:C975	0.798669	98.8005	1.8	Both	Automatic	15.9169	400.843	3	1199.51	1200.11	1199.51	1	PAPPA	108.55	nonreduced	reduced	7774191	7774191	0	71618.4	0
	No.	Raw File Name	Condition	MS Area	Delta (ppm)	Confidence Score	Average Structural Resolution	ID Type	Integration Type	RT (min)	RT Start (min)	RT Stop (min)	M/Z	Charge State	Mono Mass Exp.	Avg Mass Exp.	Theoretical Mass
	1	P20_1.raw	nonreduced	7774191	0.798669	98.8005	1.8	MS2	Automatic	15.9169	15.6676	16.4689	400.843	3	1199.51	1200.11	1199.51
	2	P20_2.raw	reduced	71618.4	0.798669	98.8005	0	Full	Automatic	15.8804	15.755	16.1454	400.843	3	1199.51	1199.51	1199.51
640	1:G707-L714/1:A1209-K1212/1:L1327-L1334 = 2127.877m[2ss]	GSACHLCL/ACEK/LTCMEDGL	2ss	1:~C710,~C713/1:C1210/1:C1329	3.42	91.993	1.33333	MS2	Automatic	10.2138	710.302	3	2127.88	2128.98	2127.88	2	PAPPA	80.752	nonreduced	reduced	17174946	17174946	0	212688	0
	No.	Raw File Name	Condition	MS Area	Delta (ppm)	Confidence Score	Average Structural Resolution	ID Type	Integration Type	RT (min)	RT Start (min)	RT Stop (min)	M/Z	Charge State	Mono Mass Exp.	Avg Mass Exp.	Theoretical Mass
	1	P20_1.raw	nonreduced	17174946	3.42	91.993	1.33333	MS2	Automatic	10.2138	10.1429	10.3568	710.302	3	2127.88	2128.98	2127.88
	2	P20_2.raw	reduced	212688	3.42	91.993	2	MS2	Automatic	10.232	10.2118	10.4503	710.302	3	2127.88	2127.88	2127.88
2643	1:Q1427-R1439 = 1530.598m[1ss]	QCTNGFQFNSECR	1ss	1:~C1428,~C1438	0.177736	83.565	1.3	Both	Automatic	21.8106	766.307	2	1530.6	1531.5	1530.6	2	PAPPA	77.1435	nonreduced	reduced	19791694	19791694	0	256557	0
	No.	Raw File Name	Condition	MS Area	Delta (ppm)	Confidence Score	Average Structural Resolution	ID Type	Integration Type	RT (min)	RT Start (min)	RT Stop (min)	M/Z	Charge State	Mono Mass Exp.	Avg Mass Exp.	Theoretical Mass
	1	P20_1.raw	nonreduced	19791694	0.177736	83.565	1.3	MS2	Automatic	21.8106	21.55	22.4874	766.307	2	1530.6	1531.5	1530.6
	2	P20_2.raw	reduced	256557	0.177736	83.565	0	Full	Automatic	21.9396	21.3272	22.7195	766.307	2	1530.6	1530.6	1530.6
713	1:C144-Y146/1:C947-K954 = 1201.511m[1ss]	CSY/CGDGIIQK	1ss	1:C144/1:C947	-0.0113789	79.0886	1	Both	Automatic	10.2852	601.763	2	1201.51	1202.08	1201.51	0	PAPPA	36.7147	nonreduced	reduced	1.50852e+06	1.50852e+06	0	41087.7	0
	No.	Raw File Name	Condition	MS Area	Delta (ppm)	Confidence Score	Average Structural Resolution	ID Type	Integration Type	RT (min)	RT Start (min)	RT Stop (min)	M/Z	Charge State	Mono Mass Exp.	Avg Mass Exp.	Theoretical Mass
	1	P20_1.raw	nonreduced	1.50852e+06	-0.0113789	79.0886	1	MS2	Automatic	10.2852	10.2181	10.44	601.763	2	1201.51	1202.08	1201.51
	2	P20_2.raw	reduced	41087.7	-0.0113789	79.0886	0	Full	Automatic	10.2884	10.2655	10.3468	601.763	2	1201.51	1201.51	1201.51
570	1:C878-K882/1:S1199-K1212/2:E69-F71 = 2521.020m[2ss]	CLQCK/SPAEQSCVHFACEK/ECF	2ss	1:~C878,~C881/1:~C1205,~C1210/2:C70	4.2688	64.5565	3.5	Both	Automatic	10.1477	505.213	5	2521.03	2522.12	2521.02	2	PAPPA	24.3296	nonreduced	reduced	1.35689e+06	1.35689e+06	0	55771.1	0
	No.	Raw File Name	Condition	MS Area	Delta (ppm)	Confidence Score	Average Structural Resolution	ID Type	Integration Type	RT (min)	RT Start (min)	RT Stop (min)	M/Z	Charge State	Mono Mass Exp.	Avg Mass Exp.	Theoretical Mass
	1	P20_1.raw	nonreduced	1.35689e+06	4.2688	64.5565	3.5	MS2	Automatic	10.1477	10.0796	10.1997	505.213	5	2521.03	2522.12	2521.02
	2	P20_2.raw	reduced	55771.1	4.2688	64.5565	0	Full	Automatic	10.0867	10.0275	10.1293	505.213	5	2521.03	2521.03	2521.02
391	1:Y1233-R1243/1:C713-L714/1:F974-R976 = 1877.779m[2ss]	YHGAQCTVSCR/CL/FCR	2ss	1:~C1238,~C1242/1:C713/1:C975	9.84426	54.0181	1	Both	Automatic	9.98828	627.607	3	1877.8	1878.74	1877.78	2	PAPPA	10.974	nonreduced	reduced	2.36176e+06	2.36176e+06	0	215214	0
	No.	Raw File Name	Condition	MS Area	Delta (ppm)	Confidence Score	Average Structural Resolution	ID Type	Integration Type	RT (min)	RT Start (min)	RT Stop (min)	M/Z	Charge State	Mono Mass Exp.	Avg Mass Exp.	Theoretical Mass
	1	P20_1.raw	nonreduced	2.36176e+06	9.84426	54.0181	1	MS2	Automatic	9.98828	9.95045	10.0796	627.607	3	1877.8	1878.74	1877.78
	2	P20_2.raw	reduced	215214	9.84426	54.0181	0	Full	Automatic	10.2763	10.254	10.3117	627.607	3	1877.8	1879.8	1877.78
429	1:D142-Y146/1:I1440-L1451 = 1876.782m[1ss]	DKCSY/IKCEDSDASQGL	1ss	1:C144/1:C1442	5.84445	99.9997	1.66667	MS2	Automatic	10.0201	626.605	3	1876.79	1877.38	1876.78	2	PAPPA	6.87752	nonreduced	reduced	4.07478e+06	4.07478e+06	0	592478	0
	No.	Raw File Name	Condition	MS Area	Delta (ppm)	Confidence Score	Average Structural Resolution	ID Type	Integration Type	RT (min)	RT Start (min)	RT Stop (min)	M/Z	Charge State	Mono Mass Exp.	Avg Mass Exp.	Theoretical Mass
	1	P20_1.raw	nonreduced	4.07478e+06	5.84445	99.9997	2.5	MS2	Automatic	10.0201	9.95045	10.125	626.605	3	1876.79	1877.38	1876.78
	2	P20_2.raw	reduced	592478	5.84445	99.9997	1.66667	MS2	Automatic	10.2271	10.192	10.254	626.605	3	1876.79	1876.79	1876.78
1376	1:E705-L712/1:Q880-L884 = 1413.674m[1ss]	ELGSACHL/QCKPL	1ss	1:C710/1:C881	1.26001	97.3892	1	MS2	Automatic	13.1368	472.233	3	1413.68	1414.29	1413.67	2	PAPPA	4.92249	nonreduced	reduced	7481345	7481345	0	1.51983e+06	0
	No.	Raw File Name	Condition	MS Area	Delta (ppm)	Confidence Score	Average Structural Resolution	ID Type	Integration Type	RT (min)	RT Start (min)	RT Stop (min)	M/Z	Charge State	Mono Mass Exp.	Avg Mass Exp.	Theoretical Mass
	1	P20_1.raw	nonreduced	7481345	1.26001	97.3892	1	MS2	Automatic	13.1368	12.7886	13.8208	472.233	3	1413.68	1414.29	1413.67
	2	P20_2.raw	reduced	1.51983e+06	1.26001	97.3892	1.66667	MS2	Automatic	12.989	12.4672	13.7671	472.233	3	1413.68	1413.68	1413.67
364	1:T232-K236/1:Q880-K887 = 1610.864m[1ss]	TQKCK/QCKPLKYK	1ss	1:C235/1:C881	0.766281	0	0	Full	Automatic	9.94579	537.962	3	1610.87	1611.47	1610.86	5	PAPPA	1.50133	nonreduced	reduced	913164	913164	0	608235	0
	No.	Raw File Name	Condition	MS Area	Delta (ppm)	Confidence Score	Average Structural Resolution	ID Type	Integration Type	RT (min)	RT Start (min)	RT Stop (min)	M/Z	Charge State	Mono Mass Exp.	Avg Mass Exp.	Theoretical Mass
	1	P20_1.raw	nonreduced	913164	0.766281	0	0	Full	Automatic	9.94579	9.91361	9.99768	537.962	3	1610.87	1611.47	1610.86
	2	P20_2.raw	reduced	608235	0.160046	0	0	Full	Automatic	9.96058	9.91298	10.0079	538.297	3	1610.86	1611.6	1610.86
4553	1:P1597-R1609/1:M655-L659/2:M1-L16 = 3853.674m[2ss]	PMSCDLQGDCACR/MHCYL/MCAERLGQFMTLALVL	2ss	1:~C1600,~C1606,~C1608/1:C657/2:C2	0	54.4538	2.5	MS2	Automatic	43.6337	429.308	9	0	3854.33	3853.67	7	PAPPA	1.38416	nonreduced	reduced	8628175	8628175	0	6.2335e+06	0
	No.	Raw File Name	Condition	MS Area	Delta (ppm)	Confidence Score	Average Structural Resolution	ID Type	Integration Type	RT (min)	RT Start (min)	RT Stop (min)	M/Z	Charge State	Mono Mass Exp.	Avg Mass Exp.	Theoretical Mass
	1	P20_1.raw	nonreduced	8628175	0	54.4538	2.5	MS2	Automatic	43.6337	42.7031	44.5117	429.308	9	0	3854.33	3853.67
	2	P20_2.raw	reduced	6.2335e+06	0	54.4538	2.5	MS2	Automatic	43.6905	42.7989	44.5973	429.307	9	0	3854.29	3853.67
299	1:V1537-K1544/2:E69-F71 = 1184.557m[1ss]	VVCTAGLK/ECF	1ss	1:C1539/2:C70	-1.43695	0	0	Full	Automatic	9.94103	593.797	2	1184.56	1185.46	1184.56	1	PAPPA	1.02794	nonreduced	reduced	940748	940748	0	915175	0
	No.	Raw File Name	Condition	MS Area	Delta (ppm)	Confidence Score	Average Structural Resolution	ID Type	Integration Type	RT (min)	RT Start (min)	RT Stop (min)	M/Z	Charge State	Mono Mass Exp.	Avg Mass Exp.	Theoretical Mass
	1	P20_1.raw	nonreduced	940748	-1.43695	0	0	Full	Automatic	9.94103	9.85415	9.99768	593.797	2	1184.56	1185.46	1184.56
	2	P20_2.raw	reduced	915175	-1.43695	0	0	Full	Automatic	9.90808	9.87086	9.98924	593.798	2	1184.56	1185.09	1184.56
779	1:C878-K882/1:C1567-R1573/2:Q136-Y140 = 2090.875m[2ss]	CLQCK/CDAINNR/QRECY	2ss	1:~C878,~C881/1:C1567/2:C139	4.67059	99.8851	5	Both	Automatic	10.6276	523.98	4	2090.88	2091.68	2090.88	2	PAPPA	0.471465	reduced	nonreduced	3.38051e+06	1.59379e+06	0	3.38051e+06	0
	No.	Raw File Name	Condition	MS Area	Delta (ppm)	Confidence Score	Average Structural Resolution	ID Type	Integration Type	RT (min)	RT Start (min)	RT Stop (min)	M/Z	Charge State	Mono Mass Exp.	Avg Mass Exp.	Theoretical Mass
	1	P20_1.raw	nonreduced	1.59379e+06	4.67059	99.8851	0	Full	Automatic	10.6276	10.3568	10.7433	523.98	4	2090.88	2091.68	2090.88
	2	P20_2.raw	reduced	3.38051e+06	6.3053	99.8851	5	MS2	Automatic	10.5768	10.2427	10.7563	523.98	4	2090.89	2092.01	2090.88
112	1:G18-L21/2:G202-F210 = 1271.589m[1ss]	GCGL/GSLCSILSF	1ss	1:C19/2:C205	-0.392441	0	0	Full	Automatic	9.93216	636.802	2	1271.59	1271.91	1271.59	2	PAPPA	0.319965	reduced	nonreduced	3.13925e+06	1.00445e+06	0	3.13925e+06	0
	No.	Raw File Name	Condition	MS Area	Delta (ppm)	Confidence Score	Average Structural Resolution	ID Type	Integration Type	RT (min)	RT Start (min)	RT Stop (min)	M/Z	Charge State	Mono Mass Exp.	Avg Mass Exp.	Theoretical Mass
	1	P20_1.raw	nonreduced	1.00445e+06	-0.392441	0	0	Full	Automatic	9.93216	9.85415	9.99768	636.802	2	1271.59	1271.91	1271.59
	2	P20_2.raw	reduced	3.13925e+06	1.23953	0	0	Full	Automatic	9.91261	9.85408	9.97982	636.803	2	1271.59	1272.01	1271.59
216	1:C235-L238/1:C1373-Y1375 = 871.430m[1ss]	CKVL/CKY	1ss	1:C235/1:C1373	-8.20311	0	0	Full	Automatic	9.97944	436.719	2	871.423	872.666	871.43	2	PAPPA	0.10961	reduced	nonreduced	1.26413e+06	138561	0	1.26413e+06	0
	No.	Raw File Name	Condition	MS Area	Delta (ppm)	Confidence Score	Average Structural Resolution	ID Type	Integration Type	RT (min)	RT Start (min)	RT Stop (min)	M/Z	Charge State	Mono Mass Exp.	Avg Mass Exp.	Theoretical Mass
	1	P20_1.raw	nonreduced	138561	-8.20311	0	0	Full	Automatic	9.97944	9.95045	9.99768	436.719	2	871.423	872.666	871.43
	2	P20_2.raw	reduced	1.26413e+06	-8.27315	0	0	Full	Automatic	9.92243	9.85408	10.0079	436.719	2	871.423	871.422	871.43
5966	1:H993-F1002/2:E69-F71 = 1502.54a[1ss]	HDGDGVCEEF/ECF	1ss	1:C999/2:C70	-382.058	0	0	Full	Automatic	89.3864	501.637	3	0	1501.97	1502.54	0	PAPPA	0.0657878	reduced	nonreduced	15694207	1.03249e+06	0	15694207	0
	No.	Raw File Name	Condition	MS Area	Delta (ppm)	Confidence Score	Average Structural Resolution	ID Type	Integration Type	RT (min)	RT Start (min)	RT Stop (min)	M/Z	Charge State	Mono Mass Exp.	Avg Mass Exp.	Theoretical Mass
	1	P20_1.raw	nonreduced	1.03249e+06	-382.058	0	0	Full	Automatic	89.3864	89.2662	89.5446	501.637	3	0	1501.97	1502.54
	2	P20_2.raw	reduced	15694207	-113.551	0	0	Full	Automatic	89.3755	89.242	89.5688	501.635	3	0	1502.37	1502.54
1332	1:A1209-K1212/2:E138-K142 = 1101.483m[1ss]	ACEK/ECYLK	1ss	1:C1210/2:C139	-5.51192	0	0	Full	Automatic	13.0421	551.746	2	1101.48	1101.48	1101.48	2	PAPPA	0.0161067	reduced	nonreduced	4367791	70350.6	0	4367791	0
	No.	Raw File Name	Condition	MS Area	Delta (ppm)	Confidence Score	Average Structural Resolution	ID Type	Integration Type	RT (min)	RT Start (min)	RT Stop (min)	M/Z	Charge State	Mono Mass Exp.	Avg Mass Exp.	Theoretical Mass
	1	P20_1.raw	nonreduced	70350.6	-5.51192	0	0	Full	Automatic	13.0421	13.0185	13.1852	551.746	2	1101.48	1101.48	1101.48
	2	P20_2.raw	reduced	4367791	-5.51192	0	0	Full	Automatic	12.8766	12.6798	13.143	551.746	2	1101.48	1102.01	1101.48
1605	1:G18-R24/1:C1576-Y1578 = 1100.438m[1ss]	GCGLAER/CNY	1ss	1:C19/1:C1576	-5.11338	0	0	Full	Automatic	14.3642	551.223	2	1100.43	1100.43	1100.44	1	PAPPA	0.00330311	reduced	nonreduced	1.74436e+06	5761.8	0	1.74436e+06	0
	No.	Raw File Name	Condition	MS Area	Delta (ppm)	Confidence Score	Average Structural Resolution	ID Type	Integration Type	RT (min)	RT Start (min)	RT Stop (min)	M/Z	Charge State	Mono Mass Exp.	Avg Mass Exp.	Theoretical Mass
	1	P20_1.raw	nonreduced	5761.8	-5.11338	0	0	Full	Automatic	14.3642	14.3638	14.3882	551.223	2	1100.43	1100.43	1100.44
	2	P20_2.raw	reduced	1.74436e+06	-5.11338	0	0	Full	Automatic	14.4117	14.3774	14.4692	551.223	2	1100.43	1100.99	1100.44
877	1:C1342-L1347/1:C235-L240/1:G1557-F1561 = 1962.846m[2ss]	CELMCL/CKVLML/GCEPF	2ss	1:~C1342,~C1346/1:C235/1:C1558	8.36885	82.2757	3	MS2	Automatic	10.6528	655.629	3	1962.86	1963.25	1962.85	3	PAPPA	0.000477822	reduced	nonreduced	21910964	10469.5	0	21910964	0
	No.	Raw File Name	Condition	MS Area	Delta (ppm)	Confidence Score	Average Structural Resolution	ID Type	Integration Type	RT (min)	RT Start (min)	RT Stop (min)	M/Z	Charge State	Mono Mass Exp.	Avg Mass Exp.	Theoretical Mass
	1	P20_1.raw	nonreduced	10469.5	8.36885	82.2757	3	MS2	Automatic	10.6528	10.6329	10.6724	655.629	3	1962.86	1963.25	1962.85
	2	P20_2.raw	reduced	21910964	-1.33287	82.2757	6	MS2	Automatic	10.9166	10.7787	11.2438	655.623	3	1962.84	1963.9	1962.85
65	1:G1557-Y1566/1:C1576-Y1578 = 1527.510m[1ss]	GCEPFMGDNY/CNY	1ss	1:C1558/1:C1576	5.20084	0	0	Full	Automatic	9.90437	764.766	2	1527.52	1528.2	1527.51	1	PAPPA	0	reduced	nonreduced	4.38487e+06	0	0	4.38487e+06	0
	No.	Raw File Name	Condition	MS Area	Delta (ppm)	Confidence Score	Average Structural Resolution	ID Type	Integration Type	RT (min)	RT Start (min)	RT Stop (min)	M/Z	Charge State	Mono Mass Exp.	Avg Mass Exp.	Theoretical Mass
	1	P20_1.raw	nonreduced	0	5.20084	0	0	Full	Automatic	9.90437	9.83189	9.97944	764.766	2	1527.52	1528.2	1527.51
	2	P20_2.raw	reduced	4.38487e+06	5.20084	0	0	Full	Automatic	9.90735	9.85408	10.0235	764.766	2	1527.52	1528.2	1527.51
