# Supplementary material for: Structural insights into the covalent regulation of PAPP-A activity by proMBP and STC2
Source: Cell Discov. 2022 Dec 22;8:137. doi: 10.1038/s41421-022-00502-2 (PMC9780223; doi:10.1038/s41421-022-00502-2)
Supplement: Supplementary file 4 — Supplementary Table S5 [file 41421_2022_502_MOESM4_ESM.xlsx]

## Sheet: Sheet1
Supplementary Table S5. Mass spectrometry results for sIUGR placentas.
First protein ID	Gene name	Entrez Gene ID	Fold change	Description	1C (g1)	4C (g1)	6C (g1)	7C (g2)	9C (g2)	10C (g2)	1S (g1)	4S (g1)	6S (g1)	7S (g2)	9S (g2)	10S (g2)	av C	av S	Fold change	Change trend
Q9UHF0	TAC3	6866	2.94767	Tachykinin-3	0.0936469	0.0776232	0.108124	0.0545152	0.13164	0.0410794	0.398094	0.223552	0.0989606	0.069583	0.334842	0.368341	0.0844381	0.248895	2.94767	UP
P13727	PRG2	5553	2.09416	Bone marrow proteoglycan	0.101374	0.0891732	0.0855089	0.101575	0.123553	0.117615	0.158657	0.321288	0.187562	0.0750538	0.330119	0.223183	0.103133	0.215977	2.09416	UP
P19801	AOC1	26	2.05845	Amiloride-sensitive amine oxidase [copper-containing]	0.085392	0.134226	0.114077	0.0596411	0.134861	0.097528	0.167931	0.272217	0.178762	0.0855181	0.317443	0.266151	0.104288	0.21467	2.05845	UP
Q96TA1	FAM129B	64855	1.86257	Niban-like protein 1	0.0924883	0.119782	0.0872598	0.119055	0.17792	0.102167	0.185536	0.172257	0.342677	0.179743	0.222874	0.198241	0.116445	0.216888	1.86257	UP
P17948	FLT1	2321	1.86234	Vascular endothelial growth factor receptor 1	0.0990134	0.11368	0.101743	0.112328	0.148469	0.106895	0.185424	0.198934	0.261977	0.103144	0.301186	0.219695	0.113688	0.211727	1.86234	UP
P16403	HIST1H1C	3006	1.81883	Histone H1.2	0.11058	0.0992591	0.114004	0.12522	0.139138	0.103288	0.180285	0.135474	0.260311	0.231247	0.185214	0.265168	0.115248	0.209617	1.81883	UP
Q8WXJ9	ASB17	127247	1.81053	Ankyrin repeat and SOCS box protein 17	0.107044	0.13907	0.113965	0.0965211	0.184528	0.0704834	0.237026	0.176027	0.226869	0.234739	0.164698	0.249031	0.118602	0.214732	1.81053	UP
P07093-2	SERPINE2	5270	1.74644	Isoform 2 of Glia-derived nexin	0.108584	0.130254	0.155466	0.115225	0.107674	0.115962	0.15521	0.29555	0.174598	0.12899	0.241549	0.284534	0.122194	0.213405	1.74644	UP
Q9BXP8	PAPPA2	60676	1.74537	Pappalysin-2	0.106636	0.0956955	0.122744	0.094712	0.189743	0.126127	0.272166	0.193873	0.229874	0.099821	0.229301	0.258965	0.12261	0.214	1.74537	UP
A0A0G2JR20	SDCCAG8	10806	1.73795	Serologically defined colon cancer antigen 8 (Fragment)	0.11837	0.117708	0.115937	0.149456	0.168581	0.0604199	0.237907	0.246404	0.163674	0.196805	0.19688	0.227857	0.121745	0.211588	1.73795	UP
A0A087WZE9	HMGN3	9324	1.73716	High mobility group nucleosome-binding domain-containing protein 3	0.129951	0.153596	0.146397	0.0671202	0.111038	0.0954042	0.139711	0.174221	0.189765	0.138767	0.233662	0.345976	0.117251	0.203684	1.73716	UP
F8WCI5	C3orf33	285315	1.71741	Protein C3orf33	0.119944	0.127438	0.0712284	0.112483	0.173631	0.131271	0.259283	0.190375	0.231732	0.256477	0.104161	0.221977	0.122666	0.210668	1.71741	UP
H3BV71	WDR59	79726	1.70137	WD repeat-containing protein 59 (Fragment)	0.102484	0.13325	0.134448				0.247488	0.160411	0.221919				0.123394	0.209939	1.70137	UP
P23142	FBLN1	2192	1.64282	Fibulin-1	0.106042	0.143085	0.127306	0.109821	0.134745	0.144374	0.239487	0.190875	0.198949	0.129159	0.261497	0.237404	0.127562	0.209562	1.64282	UP
P05108	CYP11A1	1583	1.6411	Cholesterol side-chain cleavage enzyme, mitochondrial	0.115874	0.0998383	0.129803	0.118455	0.192476	0.0951088	0.251253	0.163946	0.23757	0.168	0.128306	0.284301	0.125259	0.205562	1.6411	UP
E7EU40	SLCO2A1	6578	1.61643	Solute carrier organic anion transporter family member	0.117481	0.124383	0.125277	0.124112	0.185049	0.0993608	0.190637	0.228229	0.237553	0.138872	0.27944	0.179073	0.129277	0.208967	1.61643	UP
P15090	FABP4	2167	1.61202	Fatty acid-binding protein, adipocyte	0.0984259	0.0707475	0.132936	0.0877248	0.184605	0.179827	0.185782	0.302623	0.188723	0.187941	0.159759	0.191062	0.125711	0.202648	1.61202	UP
Q6UXG8	BTNL9	153579	1.61125	Butyrophilin-like protein 9	0.113879	0.094458	0.0997287	0.0992165	0.157153	0.20148	0.155762	0.291627	0.244545	0.19364	0.189563	0.158947	0.127653	0.205681	1.61125	UP
P02751-17	FN1	2335	1.58711	Isoform 17 of Fibronectin	0.123836	0.102388	0.172301	0.115268	0.107729	0.126384	0.210227	0.170743	0.186621	0.101437	0.279741	0.238242	0.124651	0.197835	1.58711	UP
P08727	KRT19	3880	1.5753	Keratin, type I cytoskeletal 19	0.109092	0.10347	0.127541	0.114195	0.20854	0.112273	0.231984	0.206724	0.216427	0.152505	0.196415	0.216979	0.129185	0.203506	1.5753	UP
Q9Y3C8	UFC1	51506	1.57081	Ubiquitin-fold modifier-conjugating enzyme 1	0.111349	0.144059	0.0743464	0.148268	0.184156	0.113984	0.154785	0.228556	0.286905	0.153932	0.204261	0.190766	0.12936	0.203201	1.57081	UP
P09525	ANXA4	307	1.56396	Annexin A4	0.101973	0.141319	0.120802	0.118522	0.170825	0.129272	0.204539	0.28719	0.155177	0.161102	0.175126	0.240996	0.130452	0.204022	1.56396	UP
X6R413	ZIK1	284307	1.53904	Zinc finger protein-interacting with ribonucleoprotein K	0.128075	0.150925	0.11485				0.235449	0.163492	0.207209				0.131283	0.20205	1.53904	UP
Q9H0W8-2	SMG9	56006	1.52431	Isoform 2 of Protein SMG9				0.121585	0.15926	0.115302				0.229626	0.166337	0.207889	0.132049	0.201284	1.52431	UP
B7ZKQ9	SCARB1	949	1.51876	SCARB1 protein	0.0893649	0.108184	0.116495	0.155774	0.187883	0.133416	0.221175	0.269465	0.198064	0.152636	0.14911	0.211068	0.131853	0.200253	1.51876	UP
P50238	CRIP1	1396	1.51483	Cysteine-rich protein 1	0.10921	0.114007	0.150823	0.130813	0.164037	0.12639	0.164649	0.21218	0.24913	0.168352	0.222995	0.187412	0.132547	0.200786	1.51483	UP
Q14213	EBI3	10148	1.50369	Interleukin-27 subunit beta	0.121904	0.0845563	0.14662	0.0800221	0.177077	0.17064	0.228876	0.149619	0.233476	0.12424	0.228448	0.20945	0.130136	0.195685	1.50369	UP
Q13422-4	IKZF1	10320	1.47179	Isoform Ik4 of DNA-binding protein Ikaros	0.138577	0.142177	0.0904909	0.200822	0.132517	0.104547	0.169726	0.231052	0.227977	0.252193	0.134289	0.175632	0.134855	0.198478	1.47179	UP
Q9BUP0	EFHD1	80303	1.46748	EF-hand domain-containing protein D1	0.115897	0.140929	0.112419	0.135774	0.161198	0.141046	0.176643	0.210408	0.238678	0.143093	0.157704	0.258119	0.134544	0.197441	1.46748	UP
P35625	TIMP3	7078	1.45811	Metalloproteinase inhibitor 3	0.108879	0.145055	0.135736	0.0986067	0.168797	0.141069	0.225654	0.199868	0.162089	0.111124	0.278811	0.186236	0.133024	0.193964	1.45811	UP
Q9H792	PEAK1	79834	1.43945	Pseudopodium-enriched atypical kinase 1	0.169805	0.140843	0.150502	0.142328	0.0723495	0.144031	0.154307	0.132567	0.251976	0.20602	0.174422	0.26085	0.136643	0.19669	1.43945	UP
F8VS78	TSPAN31	6302	1.43721	Tetraspanin-31	0.139465	0.115613	0.155227				0.187137	0.201629	0.200928				0.136768	0.196565	1.43721	UP
P05187	ALPP	250	1.43501	Alkaline phosphatase, placental type	0.129856	0.124251	0.147388	0.114765	0.15475	0.154019	0.144851	0.186832	0.272791	0.196735	0.146463	0.236251	0.137505	0.19732	1.43501	UP
P36954	POLR2I	5438	1.42828	DNA-directed RNA polymerase II subunit RPB9	0.131088	0.129933	0.147259	0.119803	0.164116	0.0861713	0.171798	0.14808	0.16195	0.162629	0.238638	0.228641	0.129729	0.185289	1.42828	UP
P08476	INHBA	3624	1.42325	Inhibin beta A chain	0.136564	0.154022	0.150123	0.0914153	0.154589	0.127884	0.165342	0.175602	0.226898	0.103181	0.252991	0.235362	0.135766	0.193229	1.42325	UP
P35754	GLRX	2745	1.41086	Glutaredoxin-1	0.128767	0.132686	0.134751	0.134512	0.174212	0.134197	0.221358	0.23536	0.157996	0.166269	0.211411	0.191489	0.139854	0.197314	1.41086	UP
O15347	HMGB3	3149	1.40961	High mobility group protein B3	0.0861522	0.139436	0.171984	0.11544	0.177557	0.134212	0.146078	0.187913	0.254091	0.163234	0.198583	0.21272	0.137463	0.19377	1.40961	UP
A0A0U1RQQ4	PROCR	10544	1.40464	Endothelial protein C receptor (Fragment)	0.127724	0.131029	0.125531	0.148593	0.128776	0.138188	0.23973	0.173041	0.19418	0.114679	0.223765	0.178096	0.133307	0.187249	1.40464	UP
P01019	AGT	183	1.39861	Angiotensinogen	0.149603	0.122758	0.158769	0.117839	0.123367	0.153107	0.154745	0.194096	0.210174	0.127074	0.25413	0.214253	0.137574	0.192412	1.39861	UP
A0A087WUD3	OSTC	58505	1.39361	Oligosaccharyltransferase complex subunit OSTC	0.157	0.131753	0.112074	0.147487	0.0939267	0.190252	0.245726	0.146472	0.203589	0.209442	0.138076	0.216864	0.138749	0.193362	1.39361	UP
P50479	PDLIM4	8572	1.38922	PDZ and LIM domain protein 4	0.150215	0.12203	0.1387	0.137076	0.167851	0.117878	0.197889	0.168105	0.211444	0.136427	0.208056	0.236345	0.138958	0.193044	1.38922	UP
G5E9G4	TTC7A	57217	1.37882	Tetratricopeptide repeat domain 7A, isoform CRA_a	0.158709	0.143083	0.114252	0.151549	0.160065	0.113095	0.207394	0.154423	0.222138	0.164452	0.212461	0.198378	0.140126	0.193208	1.37882	UP
O95210	STBD1	8987	1.37676	Starch-binding domain-containing protein 1	0.151019	0.124442	0.146051	0.134082	0.159291	0.107015	0.2288	0.0967518	0.219271	0.182819	0.20537	0.198544	0.136983	0.188593	1.37676	UP
Q96HE7	ERO1A	30001	1.37636	ERO1-like protein alpha	0.135661	0.157516	0.122426	0.142102	0.161761	0.132098	0.193512	0.190094	0.216195	0.138028	0.246622	0.187606	0.141927	0.195343	1.37636	UP
P52943	CRIP2	1397	1.37303	Cysteine-rich protein 2	0.122346	0.140691	0.164227	0.117125	0.157335	0.133354	0.134947	0.172201	0.274304	0.156153	0.211792	0.19719	0.13918	0.191098	1.37303	UP
Q14766	LTBP1	4052	1.36487	Latent-transforming growth factor beta-binding protein 1	0.128227	0.139534	0.128472	0.122066	0.158799	0.175781	0.214134	0.215922	0.182452	0.139824	0.225692	0.186043	0.142146	0.194011	1.36487	UP
Q00888	PSG4	5672	1.36369	Pregnancy-specific beta-1-glycoprotein 4	0.104946	0.150715	0.122378	0.145803	0.143787	0.139931	0.220401	0.20759	0.129591	0.185465	0.200197	0.158016	0.134594	0.183543	1.36369	UP
P22748	CA4	762	1.35898	Carbonic anhydrase 4	0.136921	0.131284	0.142553	0.121041	0.176777	0.144163	0.171494	0.233296	0.211512	0.128773	0.154162	0.25962	0.142123	0.193143	1.35898	UP
O43699	SIGLEC6	946	1.32783	Sialic acid-binding Ig-like lectin 6	0.106576	0.156308	0.126878	0.130376	0.173038	0.16053	0.204145	0.197207	0.186232	0.112913	0.214252	0.218827	0.142284	0.188929	1.32783	UP
Q9Y4F9	FAM65B	9750	1.32331	Protein FAM65B	0.129784	0.12256	0.191979	0.146965	0.146806	0.122747	0.191417	0.138665	0.225596	0.212291	0.165921	0.20527	0.143473	0.18986	1.32331	UP
Q9UPQ0-10	LIMCH1	22998	1.32008	Isoform 10 of LIM and calponin homology domains-containing protein 1	0.114667	0.117206	0.161405	0.136277	0.18474	0.13042	0.167049	0.183235	0.243492	0.154963	0.187564	0.17879	0.140786	0.185849	1.32008	UP
P02545	LMNA	4000	1.31961	Prelamin-A/C	0.159633	0.119021	0.14429	0.144988	0.152597	0.135523	0.169399	0.175551	0.226281	0.158879	0.153847	0.245694	0.142675	0.188275	1.31961	UP
B4DKY1	CARS	833	1.31177	Cysteine--tRNA ligase, cytoplasmic	0.108073	0.192588	0.127709	0.133246	0.132421	0.130397	0.176297	0.215284	0.17383	0.18632	0.185152	0.144585	0.137406	0.180245	1.31177	UP
G3V583	FAM177A1	283635	1.3054	Protein FAM177A1 (Fragment)	0.141008	0.175331	0.156435	0.111699	0.150154	0.132901	0.211539	0.177826	0.137861	0.210594	0.225472	0.169179	0.144588	0.188745	1.3054	UP
O75146	HIP1R	9026	1.30385	Huntingtin-interacting protein 1-related protein	0.136045	0.130818	0.174891	0.163215	0.155181	0.107961	0.136323	0.214532	0.207391	0.214402	0.197978	0.161263	0.144685	0.188648	1.30385	UP
P02774	GC	2638	1.3037	Vitamin D-binding protein	0.11901	0.148739	0.136249	0.138122	0.16042	0.152703	0.249352	0.174837	0.171813	0.148448	0.199041	0.171488	0.14254	0.18583	1.3037	UP
Q5W1L7	SLC35A1	10559	-1.30032	CMP-sialic acid transporter	0.205707	0.170579	0.203009	0.225138	0.137762	0.188363	0.165864	0.132522	0.122319	0.173183	0.151892	0.123662	0.188426	0.144907	-1.30032	DOWN
P41240	CSK	1445	-1.3012	Tyrosine-protein kinase CSK	0.195242	0.164862	0.16275	0.228896	0.152868	0.186919	0.147792	0.157933	0.101828	0.15493	0.128513	0.147875	0.181923	0.139812	-1.3012	DOWN
Q96RF0-2	SNX18	112574	-1.30308	Isoform 2 of Sorting nexin-18	0.183462	0.183872	0.193658	0.192318	0.206376	0.161059	0.127118	0.13884	0.178251	0.186362	0.103765	0.125737	0.186791	0.143346	-1.30308	DOWN
E9PL33	EI24	9538	-1.30317	Etoposide-induced protein 2.4 homolog (Fragment)	0.190936	0.19629	0.161183	0.245752	0.164892	0.172577	0.169511	0.169636	0.112445	0.168723	0.128175	0.11988	0.188605	0.144728	-1.30317	DOWN
Q9HCC0	MCCC2	64087	-1.30334	Methylcrotonoyl-CoA carboxylase beta chain, mitochondrial	0.174119	0.175458	0.197239	0.198011	0.206965	0.181183	0.173456	0.131394	0.148456	0.157694	0.131742	0.126546	0.188829	0.144881	-1.30334	DOWN
Q13242	SRSF9	8683	-1.30433	Serine/arginine-rich splicing factor 9	0.191743	0.17872	0.186983	0.217589	0.175159	0.187997	0.171325	0.141497	0.143689	0.155998	0.151394	0.108726	0.189699	0.145438	-1.30433	DOWN
B7ZAQ6-2	GPR89A	653519	-1.3049	Isoform 2 of Golgi pH regulator A	0.162174	0.20608	0.213737	0.215482	0.153858	0.191114	0.138022	0.133358	0.157016	0.204993	0.111696	0.130419	0.190407	0.145917	-1.3049	DOWN
Q9P1Y5	CAMSAP3	57662	-1.30507	Calmodulin-regulated spectrin-associated protein 3	0.166914	0.218239	0.164646	0.198965	0.187347	0.188909	0.138132	0.16111	0.150934	0.186656	0.102307	0.122899	0.187503	0.143673	-1.30507	DOWN
P09669	COX6C	1345	-1.30561	Cytochrome c oxidase subunit 6C	0.170717	0.161991	0.203572	0.220131	0.198455	0.17779	0.182746	0.148325	0.135805	0.187306	0.0836039	0.129746	0.188776	0.144589	-1.30561	DOWN
O43278	SPINT1	6692	-1.306	Kunitz-type protease inhibitor 1	0.195143	0.176987	0.182882	0.254888	0.198673	0.146506	0.166671	0.168535	0.143206	0.171724	0.123758	0.110543	0.192513	0.147406	-1.306	DOWN
Q15067-2	ACOX1	51	-1.30603	Isoform 2 of Peroxisomal acyl-coenzyme A oxidase 1	0.178338	0.174883	0.19345	0.212662	0.152344	0.209694	0.167902	0.148511	0.12107	0.176113	0.109847	0.13517	0.186895	0.143102	-1.30603	DOWN
P78362	SRPK2	6733	-1.30622	SRSF protein kinase 2	0.204605	0.147106	0.184354	0.239763	0.176244	0.180708	0.142428	0.126973	0.194534	0.138058	0.106469	0.15876	0.188796	0.144537	-1.30622	DOWN
P13073	COX4I1	1327	-1.30636	Cytochrome c oxidase subunit 4 isoform 1, mitochondrial	0.178503	0.171344	0.195599	0.213732	0.188488	0.174784	0.165018	0.146744	0.139039	0.178349	0.0894499	0.140622	0.187075	0.143204	-1.30636	DOWN
P98164	LRP2	4036	-1.30664	Low-density lipoprotein receptor-related protein 2	0.204152	0.206442	0.145266	0.207949	0.178383	0.186207	0.13799	0.176621	0.129794	0.154367	0.132518	0.1323	0.188066	0.143932	-1.30664	DOWN
O76021	RSL1D1	26156	-1.30672	Ribosomal L1 domain-containing protein 1	0.156746	0.200451	0.215969	0.199784	0.204268	0.159458	0.138821	0.124822	0.166562	0.198255	0.122496	0.118913	0.189446	0.144978	-1.30672	DOWN
O75475	PSIP1	11168	-1.307	PC4 and SFRS1-interacting protein	0.227486	0.177998	0.183382	0.216485	0.17377	0.151014	0.13334	0.139484	0.14229	0.164944	0.137335	0.147287	0.188356	0.144113	-1.307	DOWN
P24043	LAMA2	3908	-1.30778	Laminin subunit alpha-2	0.172764	0.20018	0.183816	0.185915	0.183294	0.200832	0.138558	0.130657	0.164277	0.161347	0.113244	0.153531	0.1878	0.143602	-1.30778	DOWN
Q8WWP7	GIMAP1	170575	-1.30867	GTPase IMAP family member 1	0.218424	0.209093	0.161177	0.213021	0.117834	0.222715	0.119553	0.143932	0.144102	0.154223	0.131549	0.179481	0.190377	0.145473	-1.30867	DOWN
Q9UMS0-3	NFU1	27247	-1.30904	Isoform 3 of NFU1 iron-sulfur cluster scaffold homolog, mitochondrial	0.162487	0.1691	0.202574	0.159215	0.235753	0.212191	0.174568	0.148594	0.15587	0.0844444	0.145353	0.163044	0.19022	0.145312	-1.30904	DOWN
P63218	GNG5	2787	-1.31035	Guanine nucleotide-binding protein G(I)/G(S)/G(O) subunit gamma-5	0.227088	0.209895	0.158566	0.186629	0.200212	0.155498	0.135084	0.149042	0.131454	0.174771	0.117061	0.160979	0.189648	0.144732	-1.31035	DOWN
F8VRR3	METAP2	10988	-1.31119	Methionine aminopeptidase 2	0.162194	0.227502	0.156175	0.189615	0.181096	0.204791	0.163826	0.130667	0.143722	0.157593	0.123517	0.135905	0.186895	0.142538	-1.31119	DOWN
Q12797-10	ASPH	444	-1.31187	Isoform 10 of Aspartyl/asparaginyl beta-hydroxylase	0.175631	0.202223	0.178884	0.206111	0.187636	0.184244	0.130992	0.17224	0.135418	0.167046	0.129555	0.129721	0.189122	0.144162	-1.31187	DOWN
H0Y4R1	IMPDH2	3615	-1.31262	Inosine-5'-monophosphate dehydrogenase 2 (Fragment)	0.185236	0.194652	0.20836	0.189741	0.173885	0.169091	0.118388	0.13282	0.142785	0.172197	0.151788	0.136012	0.186828	0.142332	-1.31262	DOWN
P37059	HSD17B2	3294	-1.31298	Estradiol 17-beta-dehydrogenase 2	0.194155	0.191219	0.164933	0.195027	0.18509	0.196822	0.1469	0.176105	0.132519	0.156066	0.111097	0.135854	0.187874	0.14309	-1.31298	DOWN
Q9NRG7-2	SDR39U1	56948	-1.31509	Isoform 2 of Epimerase family protein SDR39U1	0.155159	0.24222	0.157329	0.205613	0.195406	0.172908	0.0960386	0.166779	0.151418	0.174911	0.167935	0.101135	0.188106	0.143036	-1.31509	DOWN
Q96AY3	FKBP10	60681	-1.31526	Peptidyl-prolyl cis-trans isomerase FKBP10	0.199819	0.231439	0.157209	0.220767	0.17701	0.159964	0.14284	0.168634	0.124494	0.169584	0.119487	0.146433	0.191035	0.145245	-1.31526	DOWN
Q9UDY4	DNAJB4	11080	-1.31529	DnaJ homolog subfamily B member 4	0.147094	0.200188	0.19182	0.235676	0.205705	0.144581	0.150623	0.111892	0.182386	0.168681	0.112948	0.128843	0.187511	0.142562	-1.31529	DOWN
A8MX49	PPM1F	9647	-1.31643	Protein phosphatase 1F	0.159216	0.230572	0.184358	0.17727	0.231289	0.15404	0.114425	0.177672	0.133757	0.166978	0.154595	0.11608	0.189457	0.143918	-1.31643	DOWN
Q5VV89	MGST3	4259	-1.31747	Microsomal glutathione S-transferase 3	0.152368	0.197225	0.202715	0.234929	0.187695	0.17388	0.157973	0.169642	0.138298	0.127949	0.126302	0.151818	0.191469	0.14533	-1.31747	DOWN
Q15149-4	PLEC	5339	-1.319	Isoform 4 of Plectin	0.177009	0.219753	0.186986	0.24903	0.156591	0.148189	0.13587	0.121685	0.158697	0.107511	0.161471	0.177209	0.189593	0.14374	-1.319	DOWN
A0A024R412	NRP2	8828	-1.31983	Neuropilin	0.226449	0.195183	0.187053	0.215541	0.173166	0.141771	0.129826	0.144756	0.139966	0.204259	0.135462	0.108847	0.18986	0.143853	-1.31983	DOWN
P62873	GNB1	2782	-1.31994	Guanine nucleotide-binding protein G(I)/G(S)/G(T) subunit beta-1	0.187259	0.200285	0.17171	0.176532	0.181535	0.200346	0.138839	0.15016	0.13242	0.152439	0.131093	0.141804	0.186278	0.141126	-1.31994	DOWN
Q9BUH6	C9orf142	286257	-1.3207	Protein PAXX	0.227583	0.175658	0.160437	0.169856	0.185016	0.193079	0.120493	0.136526	0.13263	0.155245	0.151938	0.144865	0.185271	0.140283	-1.3207	DOWN
O60783	MRPS14	63931	-1.32151	28S ribosomal protein S14, mitochondrial	0.168252	0.217854	0.183139				0.15061	0.136134	0.144011				0.189748	0.143585	-1.32151	DOWN
Q96SI9-2	STRBP	55342	-1.32209	Isoform 2 of Spermatid perinuclear RNA-binding protein	0.207769	0.197566	0.18289	0.199273	0.159727	0.191481	0.125861	0.159967	0.125947	0.192549	0.104639	0.152332	0.189784	0.143549	-1.32209	DOWN
Q9UEY8-2	ADD3	120	-1.32314	Isoform 1 of Gamma-adducin	0.193112	0.180836	0.190581	0.170445	0.173134	0.189735	0.121219	0.145054	0.135522	0.130949	0.153041	0.14394	0.182974	0.138288	-1.32314	DOWN
E9PRU1	EFEMP2	30008	-1.32478	EGF-containing fibulin-like extracellular matrix protein 2	0.189485	0.218198	0.167063	0.203679	0.174752	0.175847	0.14762	0.146692	0.129984	0.157479	0.149691	0.120771	0.188171	0.14204	-1.32478	DOWN
F5H5N1	NDUFS7	374291	-1.32528	NADH dehydrogenase [ubiquinone] iron-sulfur protein 7, mitochondrial	0.189087	0.200313	0.179785	0.225878	0.180703	0.161474	0.162724	0.141283	0.140935	0.18525	0.0931237	0.134797	0.18954	0.143019	-1.32528	DOWN
O94826	TOMM70	9868	-1.32545	Mitochondrial import receptor subunit TOM70	0.20669	0.175835	0.178252	0.219945	0.180987	0.166462	0.147846	0.152042	0.12671	0.160103	0.117458	0.147	0.188028	0.14186	-1.32545	DOWN
Q5JTB4	PLAC9	219348	-1.32829	Placenta-specific 9, isoform CRA_b	0.188957	0.233727	0.167625	0.211284	0.170491	0.168919	0.136276	0.169509	0.103906	0.167117	0.143726	0.138465	0.190167	0.143166	-1.32829	DOWN
Q7KYR7	BTN2A1	11120	-1.32847	Butyrophilin subfamily 2 member A1	0.195685	0.144982	0.222479	0.180232	0.151632	0.2419	0.156821	0.110626	0.169407	0.139027	0.166571	0.113348	0.189485	0.142633	-1.32847	DOWN
P43353	ALDH3B1	221	-1.329	Aldehyde dehydrogenase family 3 member B1	0.167823	0.210533	0.164509	0.205017	0.194779	0.206655	0.172693	0.1597	0.138855	0.149749	0.143778	0.100021	0.191553	0.144133	-1.329	DOWN
P43246-2	MSH2	4436	-1.3294	Isoform 2 of DNA mismatch repair protein Msh2	0.195526	0.232348	0.140272	0.228285	0.176988	0.1445	0.112771	0.185668	0.125604	0.152946	0.115759	0.148169	0.18632	0.140153	-1.3294	DOWN
I3L1Q2	BCL7C	9274	-1.33005	B-cell CLL/lymphoma 7 protein family member C (Fragment)	0.176021	0.199381	0.142922	0.249056	0.15938	0.182457	0.133823	0.176819	0.114215	0.135758	0.123837	0.149512	0.184869	0.138994	-1.33005	DOWN
Q96RP9	GFM1	85476	-1.33043	Elongation factor G, mitochondrial	0.19704	0.183796	0.189713	0.238265	0.148634	0.171227	0.135434	0.144642	0.135272	0.174508	0.115676	0.142824	0.188112	0.141393	-1.33043	DOWN
P61927	RPL37	6167	-1.3308	60S ribosomal protein L37	0.1438	0.18268	0.201769	0.242934	0.192464	0.163573	0.134892	0.146193	0.176251	0.169998	0.0872435	0.132448	0.18787	0.141171	-1.3308	DOWN
A8MUM1	TSSC1	7260	-1.33123	Protein TSSC1	0.186251	0.21212	0.135021	0.258712	0.179797	0.176018	0.138958	0.132298	0.205571	0.127001	0.120495	0.137978	0.19132	0.143717	-1.33123	DOWN
Q14573	ITPR3	3710	-1.33136	Inositol 1,4,5-trisphosphate receptor type 3	0.160828	0.194639	0.165385	0.157147	0.240172	0.211974	0.159613	0.162181	0.136363	0.177813	0.0979611	0.114932	0.188357	0.141477	-1.33136	DOWN
Q5JP53	TUBB	203068	-1.33175	Tubulin beta chain	0.165965	0.177396	0.191624	0.222431	0.190134	0.175815	0.118121	0.182303	0.150299	0.167446	0.104383	0.120976	0.187227	0.140588	-1.33175	DOWN
C9JW74	MEST	4232	-1.3322	Mesoderm-specific transcript homolog protein	0.180976	0.217959	0.154077	0.225655	0.187773	0.180951	0.173732	0.159667	0.121276	0.186569	0.103683	0.116349	0.191232	0.143546	-1.3322	DOWN
O75438	NDUFB1	4707	-1.33224	NADH dehydrogenase [ubiquinone] 1 beta subcomplex subunit 1	0.178979	0.165072	0.167584	0.243274	0.215824	0.143121	0.17202	0.146461	0.129805	0.175468	0.0849748	0.127344	0.185642	0.139346	-1.33224	DOWN
A0A088AWN2	WDR20	91833	-1.33269	WD repeat-containing protein 20	0.17988	0.204643	0.214161	0.169545	0.238506	0.135887	0.0979732	0.121508	0.181835	0.152675	0.155613	0.147774	0.190437	0.142896	-1.33269	DOWN
Q13423	NNT	23530	-1.33302	NAD(P) transhydrogenase, mitochondrial	0.196798	0.198389	0.164363	0.198357	0.162482	0.193553	0.145889	0.153426	0.128733	0.165598	0.105053	0.136951	0.185657	0.139275	-1.33302	DOWN
Q7Z3D6-3	C14orf159	80017	-1.33336	Isoform 3 of UPF0317 protein C14orf159, mitochondrial	0.17872	0.204048	0.170042	0.2384	0.18819	0.151212	0.146539	0.16281	0.141674	0.142163	0.0893285	0.165427	0.188435	0.141323	-1.33336	DOWN
P61313	RPL15	6138	-1.33438	60S ribosomal protein L15	0.167097	0.168131	0.208792	0.239224	0.194577	0.158225	0.132609	0.144658	0.174722	0.169121	0.111259	0.119	0.189341	0.141895	-1.33438	DOWN
Q6NSJ0	KIAA1161	57462	-1.33751	Uncharacterized family 31 glucosidase KIAA1161	0.164358	0.194928	0.219168	0.175961	0.169861	0.203436	0.121407	0.142744	0.119984	0.219115	0.104646	0.135245	0.187952	0.140523	-1.33751	DOWN
F5H6I0	B2M	567	-1.34018	Beta-2-microglobulin	0.224898	0.159332	0.15836	0.204779	0.154624	0.21456	0.13311	0.16218	0.139429	0.135179	0.122312	0.140924	0.186092	0.138856	-1.34018	DOWN
Q14699	RFTN1	23180	-1.34173	Raftlin	0.225346	0.191034	0.13053	0.235112	0.170705	0.184574	0.158888	0.166608	0.119454	0.138731	0.109282	0.154676	0.18955	0.141273	-1.34173	DOWN
Q13797	ITGA9	3680	-1.34361	Integrin alpha-9	0.196132	0.17598	0.150184	0.242866	0.19704	0.184412	0.144531	0.157174	0.175999	0.113459	0.154682	0.107541	0.191102	0.142231	-1.34361	DOWN
Q15036-2	SNX17	9784	-1.3438	Isoform 2 of Sorting nexin-17	0.178091	0.168555	0.217448	0.219814	0.198298	0.166393	0.142176	0.147473	0.145161	0.180575	0.120369	0.118984	0.191433	0.142456	-1.3438	DOWN
A0A087WW23	ALOX5AP	241	-1.34449	Arachidonate 5-lipoxygenase-activating protein	0.213729	0.230407	0.165259	0.146752	0.200041	0.186235	0.130883	0.137012	0.12811	0.145077	0.149505	0.15912	0.190404	0.141618	-1.34449	DOWN
P23786	CPT2	1376	-1.34508	Carnitine O-palmitoyltransferase 2, mitochondrial	0.164425	0.242969	0.154121	0.21819	0.199461	0.160579	0.137586	0.179743	0.118071	0.181849	0.0995977	0.130498	0.189957	0.141224	-1.34508	DOWN
Q9Y6N6	LAMC3	10319	-1.34597	Laminin subunit gamma-3	0.167483	0.195154	0.191947	0.21513	0.162706	0.205779	0.127136	0.139806	0.172644	0.160501	0.114944	0.130606	0.1897	0.140939	-1.34597	DOWN
E9PKT4	TMEM123	114908	-1.34677	Porimin	0.183204	0.191597	0.194775	0.225122	0.192204	0.160862	0.158671	0.125972	0.145781	0.145901	0.129204	0.146706	0.191294	0.142039	-1.34677	DOWN
Q15293	RCN1	5954	-1.3485	Reticulocalbin-1	0.154002	0.165098	0.230876	0.225739	0.148684	0.206206	0.165601	0.143738	0.125051	0.149671	0.119467	0.134886	0.188434	0.139736	-1.3485	DOWN
F8W9E7	ELMO3	79767	-1.34875	Engulfment and cell motility protein 3	0.157731	0.145477	0.217781	0.204963	0.249367	0.173167	0.132614	0.168555	0.177842	0.136066	0.10402	0.132418	0.191414	0.141919	-1.34875	DOWN
E9PN66	TP53I11	9537	-1.34946	Tumor protein p53-inducible protein 11 (Fragment)	0.183375	0.173316	0.198521	0.22802	0.176442	0.184226	0.140112	0.170474	0.125774	0.0770777	0.130287	0.203947	0.19065	0.141279	-1.34946	DOWN
Q96FS4	SIPA1	6494	-1.35063	Signal-induced proliferation-associated protein 1	0.205897	0.17071	0.21625	0.228158	0.166503	0.161646	0.183355	0.0733856	0.150403	0.117095	0.162153	0.164445	0.191527	0.141806	-1.35063	DOWN
F5GXT2	RASA4B	100271927	-1.35073	Ras GTPase-activating protein 4B	0.22605	0.157246	0.174846	0.24298	0.171833	0.176246	0.155268	0.150228	0.136362	0.17993	0.0898415	0.13917	0.191533	0.1418	-1.35073	DOWN
E5RIZ4	MRPL15	29088	-1.35222	39S ribosomal protein L15, mitochondrial (Fragment)	0.176723	0.187533	0.218435	0.25272	0.17219	0.142139	0.132876	0.154749	0.129684	0.170605	0.170509	0.0918359	0.191624	0.14171	-1.35222	DOWN
P31146	CORO1A	11151	-1.35285	Coronin-1A	0.195794	0.215963	0.1655	0.16409	0.217184	0.161066	0.141016	0.147738	0.0984497	0.175725	0.124471	0.140186	0.1866	0.137931	-1.35285	DOWN
Q5T8C6	CDC16	8881	-1.35609	Cell division cycle protein 16 homolog	0.203358	0.221803	0.17711	0.212018	0.156358	0.193642	0.125075	0.138627	0.156882	0.190469	0.105672	0.141841	0.194048	0.143094	-1.35609	DOWN
B4DRN8	ZDHHC20	253832	-1.35639	Palmitoyltransferase	0.21839	0.174	0.208151	0.153656	0.178326	0.218718	0.140806	0.110961	0.147692	0.160355	0.202897	0.0860475	0.191874	0.14146	-1.35639	DOWN
P09382	LGALS1	3956	-1.3581	Galectin-1	0.196427	0.213678	0.161825	0.195874	0.183533	0.191574	0.12729	0.157641	0.132763	0.161485	0.137768	0.124602	0.190485	0.140258	-1.3581	DOWN
D6R9Z7	COX7C	1350	-1.3591	Cytochrome c oxidase subunit 7C, mitochondrial	0.17108	0.143033	0.210127	0.226394	0.209813	0.200383	0.182637	0.139132	0.148953	0.160898	0.0948247	0.127675	0.193472	0.142353	-1.3591	DOWN
Q9Y2J4-3	AMOTL2	51421	-1.3593	Isoform 3 of Angiomotin-like protein 2	0.160201	0.14988	0.205536	0.25329	0.2306	0.153391	0.181243	0.142995	0.161197	0.106928	0.121458	0.134333	0.19215	0.141359	-1.3593	DOWN
Q8IXT5	RBM12B	389677	-1.36114	RNA-binding protein 12B	0.184865	0.192125	0.169049	0.19158	0.222513	0.188649	0.137466	0.151503	0.142253	0.166587	0.0894679	0.156706	0.191463	0.140664	-1.36114	DOWN
Q9BVP2-2	GNL3	26354	-1.36283	Isoform 2 of Guanine nucleotide-binding protein-like 3	0.202047	0.178999	0.190929	0.218899	0.217572	0.199133	0.137869	0.163499	0.126657	0.178953	0.153039	0.126068	0.201263	0.147681	-1.36283	DOWN
A0A1B0GTP7	ASAH1	427	-1.36405	Acid ceramidase	0.139654	0.188928	0.255192	0.203307	0.169061	0.174839	0.123031	0.142755	0.133855	0.200958	0.107541	0.120994	0.188497	0.138189	-1.36405	DOWN
Q8TED1	GPX8	493869	-1.36462	Probable glutathione peroxidase 8	0.239405	0.203065	0.141144	0.211462	0.224029	0.157374	0.142882	0.155285	0.126208	0.118711	0.178379	0.140667	0.19608	0.143689	-1.36462	DOWN
Q12929	EPS8	2059	-1.36525	Epidermal growth factor receptor kinase substrate 8	0.178207	0.199443	0.209597	0.177458	0.178965	0.195459	0.102959	0.137452	0.172342	0.132853	0.144872	0.143899	0.189855	0.139063	-1.36525	DOWN
Q7L5N7	LPCAT2	54947	-1.36538	Lysophosphatidylcholine acyltransferase 2	0.180434	0.208112	0.215882	0.182732	0.141349	0.209191	0.102183	0.126308	0.137124	0.194247	0.128135	0.145253	0.189617	0.138875	-1.36538	DOWN
P15927-3	RPA2	6118	-1.36578	Isoform 3 of Replication protein A 32 kDa subunit	0.245796	0.182112	0.16003	0.161537	0.237085	0.168055	0.10655	0.142348	0.163164	0.127479	0.15353	0.152315	0.192436	0.140898	-1.36578	DOWN
O00754-2	MAN2B1	4125	-1.36589	Isoform 2 of Lysosomal alpha-mannosidase	0.215636	0.173725	0.161414	0.229721	0.199305	0.166804	0.162527	0.145713	0.154197	0.156202	0.0863705	0.134446	0.191101	0.139909	-1.36589	DOWN
P23458	JAK1	3716	-1.3659	Tyrosine-protein kinase JAK1	0.211972	0.174394	0.190962				0.11501	0.147582	0.160079				0.192443	0.14089	-1.3659	DOWN
Q9NXR7-4	BRE	9577	-1.36593	Isoform 4 of BRCA1-A complex subunit BRE	0.167703	0.261985	0.13682	0.196865	0.187201	0.212097	0.153747	0.135886	0.143859	0.122281	0.175655	0.119767	0.193778	0.141866	-1.36593	DOWN
Q86UE4	MTDH	92140	-1.36799	Protein LYRIC	0.202353	0.170932	0.187749	0.22801	0.195436	0.150836	0.101792	0.148868	0.153534	0.156639	0.108713	0.160366	0.189219	0.138319	-1.36799	DOWN
Q8N5C1	FAM26E	254228	-1.37048	Protein FAM26E	0.177505	0.177148	0.19664	0.178944	0.165692	0.2529	0.139031	0.177047	0.134305	0.154499	0.100089	0.133299	0.191472	0.139712	-1.37048	DOWN
Q15052	ARHGEF6	9459	-1.37228	Rho guanine nucleotide exchange factor 6	0.183738	0.19165	0.173617	0.186576	0.16614	0.233498	0.137244	0.150125	0.14534	0.10969	0.135761	0.149092	0.189203	0.137875	-1.37228	DOWN
Q8WW12-2	PCNP	57092	-1.37259	Isoform 2 of PEST proteolytic signal-containing nuclear protein	0.16734	0.168752	0.237654	0.213404	0.240623	0.129268	0.141132	0.135183	0.149939	0.12405	0.151018	0.141637	0.19284	0.140493	-1.37259	DOWN
Q9UII2	ATPIF1	93974	-1.37412	ATPase inhibitor, mitochondrial	0.183316	0.200817	0.156731	0.255276	0.217247	0.129217	0.152206	0.155186	0.107925	0.181019	0.120661	0.114519	0.190434	0.138586	-1.37412	DOWN
Q9UQL6-2	HDAC5	10014	-1.37482	Isoform 2 of Histone deacetylase 5				0.184935	0.219151	0.174829				0.161951	0.120757	0.138377	0.192972	0.140362	-1.37482	DOWN
P17568	NDUFB7	4713	-1.3754	NADH dehydrogenase [ubiquinone] 1 beta subcomplex subunit 7	0.17667	0.17778	0.179292	0.257227	0.179483	0.187865	0.186621	0.140475	0.133889	0.186667	0.106036	0.0884787	0.193053	0.140361	-1.3754	DOWN
P50443	SLC26A2	1836	-1.37616	Sulfate transporter	0.177868	0.167512	0.194098	0.227667	0.222362	0.149413	0.136827	0.170858	0.14715	0.168358	0.0795685	0.124847	0.18982	0.137935	-1.37616	DOWN
O75718	CRTAP	10491	-1.37738	Cartilage-associated protein	0.210867	0.21705	0.135076	0.246746	0.17661	0.169958	0.133259	0.187289	0.111667	0.161904	0.116454	0.128924	0.192718	0.139916	-1.37738	DOWN
P09874	PARP1	142	-1.37891	Poly [ADP-ribose] polymerase 1	0.219888	0.216101	0.148589	0.204849	0.181025	0.185894	0.122946	0.161679	0.133859	0.163384	0.128766	0.127957	0.192724	0.139765	-1.37891	DOWN
A0A087WW77	LLGL1	3996	-1.37906	Lethal(2) giant larvae protein homolog 1	0.202766	0.174397	0.197299	0.184427	0.142572	0.257873	0.144336	0.139975	0.141227	0.0976288	0.127611	0.189888	0.193222	0.140111	-1.37906	DOWN
P00488	F13A1	2162	-1.38056	Coagulation factor XIII A chain	0.190502	0.24813	0.144119	0.202974	0.185057	0.188144	0.147503	0.157147	0.11119	0.184306	0.112387	0.126927	0.193154	0.13991	-1.38056	DOWN
D6RIE3	COX7A2	1347	-1.38062	Cytochrome c oxidase subunit 7A2, mitochondrial	0.177657	0.163101	0.202949	0.229206	0.187562	0.205584	0.180712	0.136754	0.131945	0.179813	0.0932232	0.122141	0.194343	0.140765	-1.38062	DOWN
C9J8Q5	ALDH5A1	7915	-1.38111	Succinate-semialdehyde dehydrogenase, mitochondrial	0.206366	0.252363	0.19267	0.212773	0.182968	0.133727	0.134819	0.127523	0.122138	0.197928	0.0927828	0.179822	0.196811	0.142502	-1.38111	DOWN
P98179	RBM3	5935	-1.38612	RNA-binding protein 3	0.171528	0.22655	0.167947	0.211353	0.182941	0.2015	0.152077	0.156782	0.125116	0.224407	0.0691195	0.11068	0.193637	0.139697	-1.38612	DOWN
E9PDF6	MYO1B	4430	-1.38706	Unconventional myosin-Ib	0.201792	0.201021	0.178747	0.225572	0.147941	0.194395	0.148858	0.144235	0.129723	0.173858	0.106881	0.125154	0.191578	0.138118	-1.38706	DOWN
F5GZZ9	CD163	9332	-1.38891	Scavenger receptor cysteine-rich type 1 protein M130	0.19317	0.22097	0.155728	0.223567	0.178436	0.184778	0.144219	0.164951	0.117043	0.182668	0.0915996	0.132295	0.192775	0.138796	-1.38891	DOWN
Q9NYQ6	CELSR1	9620	-1.39018	Cadherin EGF LAG seven-pass G-type receptor 1	0.167097	0.164984	0.204737	0.215405	0.189349	0.221671	0.164747	0.130008	0.168425	0.147885	0.0778674	0.147822	0.193874	0.139459	-1.39018	DOWN
P15144	ANPEP	290	-1.39069	Aminopeptidase N	0.218619	0.190892	0.179271	0.204316	0.185564	0.175746	0.10732	0.150016	0.140528	0.19528	0.119816	0.117139	0.192401	0.13835	-1.39069	DOWN
E9PIR7	TXNRD1	7296	-1.39078	Thioredoxin reductase 1, cytoplasmic	0.182891	0.175779	0.219771	0.164653	0.155957	0.258747	0.133755	0.148138	0.131743	0.133619	0.151745	0.133483	0.192966	0.138747	-1.39078	DOWN
Q14103-3	HNRNPD	3184	-1.39187	Isoform 3 of Heterogeneous nuclear ribonucleoprotein D0	0.127568	0.206624	0.212848	0.22615	0.227141	0.141189	0.137677	0.140783	0.136155	0.164934	0.114236	0.12635	0.190254	0.136689	-1.39187	DOWN
Q8IXI1	RHOT2	89941	-1.39544	Mitochondrial Rho GTPase 2	0.205502	0.191233	0.213504	0.20144	0.196589	0.152249	0.148014	0.121708	0.112205	0.159147	0.128408	0.162167	0.193419	0.138608	-1.39544	DOWN
Q6XYQ8	SYT10	341359	-1.39755	Synaptotagmin-10				0.186645	0.192973	0.20329				0.126518	0.126205	0.164369	0.194303	0.139031	-1.39755	DOWN
O95297-2	MPZL1	9019	-1.40043	Isoform 2 of Myelin protein zero-like protein 1	0.184698	0.214334	0.192948	0.224968	0.176149	0.171669	0.111496	0.18527	0.107743	0.161821	0.124339	0.141054	0.194128	0.13862	-1.40043	DOWN
Q8NB90-3	SPATA5	166378	-1.40053	Isoform 3 of Spermatogenesis-associated protein 5	0.162303	0.191195	0.17768	0.226274	0.265966	0.143432	0.184558	0.165581	0.118683	0.103123	0.128066	0.133139	0.194475	0.138858	-1.40053	DOWN
A0A0C4DG40	SYNE1	23345	-1.40303	Nesprin-1	0.305142	0.175685	0.151161	0.205381	0.191542	0.167403	0.114702	0.144247	0.109064	0.160313	0.172854	0.151484	0.199386	0.142111	-1.40303	DOWN
Q8TD57	DNAH3	55567	-1.40483	Dynein heavy chain 3, axonemal	0.179076	0.237339	0.180285	0.199853	0.16859	0.203197	0.11207	0.183163	0.108068	0.158241	0.149289	0.12083	0.194723	0.13861	-1.40483	DOWN
A0A0A0MSE3	AGTR1	185	-1.40489	Angiotensin II receptor, type 1, isoform CRA_c	0.181595	0.218192	0.202081	0.220955	0.153406	0.192134	0.128974	0.11815	0.151008	0.153969	0.127602	0.151934	0.194727	0.138606	-1.40489	DOWN
Q9Y6U3	SCIN	85477	-1.40582	Adseverin	0.167103	0.22004	0.169321	0.220719	0.262757	0.131847	0.123958	0.18584	0.132589	0.136295	0.12651	0.128333	0.195298	0.138921	-1.40582	DOWN
Q96EW2-3	HSPBAP1	79663	-1.40955	Isoform 3 of HSPB1-associated protein 1	0.224535	0.214719	0.168318	0.212894	0.152651	0.196853	0.125861	0.132872	0.133696	0.202407	0.10203	0.133166	0.194995	0.138338	-1.40955	DOWN
D3DX19	CLDN5	7122	-1.41155	Claudin				0.1978	0.187922	0.199607				0.134756	0.120769	0.159147	0.195109	0.138224	-1.41155	DOWN
P12314	FCGR1A	2209	-1.412	High affinity immunoglobulin gamma Fc receptor I	0.209375	0.246413	0.126735	0.223006	0.204831	0.155705	0.161423	0.127991	0.110621	0.192482	0.116709	0.116599	0.194344	0.137637	-1.412	DOWN
Q3ZCM7	TUBB8	347688	-1.41403	Tubulin beta-8 chain	0.193407	0.158167	0.196402	0.256776	0.181326	0.177808	0.14866	0.154527	0.151393	0.140797	0.106632	0.121089	0.193981	0.137183	-1.41403	DOWN
P22307	SCP2	6342	-1.41749	Non-specific lipid-transfer protein	0.196552	0.210989	0.15658	0.232644	0.173155	0.191246	0.160725	0.15241	0.106526	0.167609	0.101363	0.130541	0.193528	0.136529	-1.41749	DOWN
P08670	VIM	7431	-1.41778	Vimentin	0.192694	0.196954	0.183002	0.231008	0.170629	0.192761	0.134076	0.144736	0.143287	0.177932	0.106889	0.116228	0.194508	0.137191	-1.41778	DOWN
Q86VN1-2	VPS36	51028	-1.41859	Isoform 2 of Vacuolar protein-sorting-associated protein 36	0.186875	0.222448	0.224958	0.160233	0.159428	0.174284	0.136294	0.139341	0.134903	0.141637	0.1254	0.11774	0.188038	0.132553	-1.41859	DOWN
O43312-4	MTSS1	9788	-1.42005	Isoform 3 of Metastasis suppressor protein 1	0.181665	0.192823	0.20214	0.229337	0.185749	0.181856	0.139649	0.148829	0.134894	0.126025	0.137823	0.13921	0.195595	0.137738	-1.42005	DOWN
P14207	FOLR2	2350	-1.42167	Folate receptor beta	0.231064	0.21401	0.146963	0.210544	0.175711	0.20018	0.133674	0.155574	0.130469	0.171153	0.101159	0.136906	0.196412	0.138156	-1.42167	DOWN
Q8TAE8	GADD45GIP1	90480	-1.42321	Growth arrest and DNA damage-inducible proteins-interacting protein 1	0.18156	0.20297	0.15091	0.242014	0.167975	0.235586	0.199097	0.120924	0.155379	0.106517	0.0861574	0.161751	0.196836	0.138304	-1.42321	DOWN
Q6AZY7-2	SCARA3	51435	-1.42524	Isoform 2 of Scavenger receptor class A member 3	0.200443	0.209869	0.200049	0.229419	0.17372	0.142772	0.116546	0.127903	0.14519	0.149631	0.13181	0.140205	0.192712	0.135214	-1.42524	DOWN
M0R3F6	SUGP2	10147	-1.42574	SURP and G-patch domain-containing protein 2	0.18165	0.245194	0.159674	0.199412	0.189456	0.200122	0.14976	0.149496	0.114226	0.187915	0.117508	0.105587	0.195918	0.137415	-1.42574	DOWN
A0A0A0MS48	DENND1A	57706	-1.42611	DENN domain-containing protein 1A	0.216072	0.179216	0.19253				0.143365	0.130648	0.13817				0.195939	0.137394	-1.42611	DOWN
E7ENQ1	MAP4K4	9448	-1.42945	Mitogen-activated protein kinase kinase kinase kinase 4	0.221236	0.194378	0.208172	0.215165	0.177123	0.160692	0.118131	0.120647	0.137435	0.221092	0.132688	0.093239	0.196128	0.137205	-1.42945	DOWN
C9JC63	OXA1L	5018	-1.43184	Mitochondrial inner membrane protein OXA1L (Fragment)	0.187298	0.17934	0.234851	0.249988	0.176212	0.14989	0.123169	0.153243	0.122099	0.211729	0.0933909	0.118791	0.196263	0.13707	-1.43184	DOWN
P07099	EPHX1	2052	-1.43329	Epoxide hydrolase 1	0.224358	0.199982	0.150007	0.25381	0.172393	0.167234	0.14616	0.152154	0.125927	0.178966	0.0949437	0.116608	0.194631	0.135793	-1.43329	DOWN
Q9H6T3-3	RPAP3	79657	-1.43546	Isoform 3 of RNA polymerase II-associated protein 3	0.169842	0.203984	0.19332	0.176741	0.229911	0.205001	0.114682	0.169745	0.148426	0.155883	0.109275	0.123189	0.196467	0.136867	-1.43546	DOWN
F6QUN3	ERI3	79033	-1.4466	ERI1 exoribonuclease 3 (Fragment)				0.200203	0.20426	0.186807				0.167543	0.098216	0.142971	0.19709	0.136243	-1.4466	DOWN
E9PIJ7	FES	2242	-1.44691	Tyrosine-protein kinase Fes/Fps	0.172061	0.213892	0.205368				0.138543	0.140731	0.129405				0.197107	0.136226	-1.44691	DOWN
Q9Y6V7-2	DDX49	54555	-1.44817	Isoform 2 of Probable ATP-dependent RNA helicase DDX49	0.140779	0.173846	0.236248	0.221363	0.231421	0.147061	0.115081	0.131988	0.14738	0.157849	0.0977413	0.144565	0.191786	0.132434	-1.44817	DOWN
Q14103-4	HNRNPD	3184	-1.45896	Isoform 4 of Heterogeneous nuclear ribonucleoprotein D0	0.195615	0.15179	0.24865	0.167115	0.216184	0.207293	0.120515	0.126471	0.156959	0.146362	0.110237	0.152809	0.197775	0.135559	-1.45896	DOWN
A0A087WYF1	LAMA2	3908	-1.46953	Laminin subunit alpha-2				0.180259	0.211299	0.203507				0.133784	0.132965	0.138186	0.198355	0.134979	-1.46953	DOWN
Q58DX5	NAALADL2	254827	-1.47404	Inactive N-acetylated-alpha-linked acidic dipeptidase-like protein 2	0.181211	0.176847	0.231129	0.195493	0.217773	0.18006	0.151178	0.131451	0.111578	0.158382	0.115732	0.133906	0.197085	0.133704	-1.47404	DOWN
Q8N1G0	ZNF687	57592	-1.47599	Zinc finger protein 687	0.210775	0.170528	0.203628				0.144301	0.14386	0.108135				0.194977	0.132099	-1.47599	DOWN
Q8N4H5	TOMM5	401505	-1.48434	Mitochondrial import receptor subunit TOM5 homolog	0.199673	0.140557	0.201277	0.270052	0.191289	0.175027	0.119831	0.162221	0.147848	0.134161	0.0902407	0.13923	0.196312	0.132255	-1.48434	DOWN
O14975	SLC27A2	11001	-1.4855	Very long-chain acyl-CoA synthetase	0.217548	0.194001	0.19206	0.279648	0.174208	0.124386	0.129493	0.151113	0.112093	0.198772	0.101774	0.102348	0.196975	0.132599	-1.4855	DOWN
Q9BTP6	ZBED2	79413	-1.49897	Zinc finger BED domain-containing protein 2	0.123746	0.250982	0.228522	0.200438	0.23287	0.163111	0.0460759	0.174712	0.175962	0.12041	0.0994614	0.183709	0.199945	0.133388	-1.49897	DOWN
Q96J02-3	ITCH	83737	-1.5046	Isoform 3 of E3 ubiquitin-protein ligase Itchy homolog	0.202946	0.179582	0.157079	0.216427	0.188234	0.244134	0.14124	0.143441	0.156538	0.145648	0.0938069	0.109172	0.198067	0.131641	-1.5046	DOWN
O15119-3	TBX3	6926	-1.50653	Isoform III of T-box transcription factor TBX3	0.148479	0.1613	0.279084	0.162274	0.269243	0.181704	0.164009	0.155823	0.0913054	0.169557	0.108967	0.108255	0.200347	0.132986	-1.50653	DOWN
P00167-2	CYB5A	1528	-1.50799	Isoform 2 of Cytochrome b5	0.194381	0.173455	0.216061	0.251343	0.166094	0.180338	0.117634	0.136214	0.140127	0.163834	0.109321	0.116476	0.196945	0.130601	-1.50799	DOWN
Q9UQF0	ERVW-1	30816	-1.51037	Syncytin-1	0.180109	0.235158	0.169546	0.135622	0.275815	0.207055	0.145333	0.147998	0.121856	0.116464	0.0920449	0.172999	0.200551	0.132783	-1.51037	DOWN
Q96QD8-2	SLC38A2	54407	-1.52612	Isoform 2 of Sodium-coupled neutral amino acid transporter 2	0.210022	0.134701	0.232483	0.192457	0.130932	0.307678	0.145279	0.174429	0.103086	0.116632	0.158021	0.0942797	0.201379	0.131955	-1.52612	DOWN
Q92979	EMG1	10436	-1.53287	Ribosomal RNA small subunit methyltransferase NEP1	0.228586	0.234253	0.19064	0.142202	0.286771	0.127928	0.110329	0.0927917	0.1434	0.149374	0.138534	0.15519	0.20173	0.131603	-1.53287	DOWN
O00273	DFFA	1676	-1.5383	DNA fragmentation factor subunit alpha	0.167254	0.237769	0.201012				0.124751	0.147034	0.12218				0.202012	0.131322	-1.5383	DOWN
Q5JSB5	TFDP1	7027	-1.53949	Transcription factor Dp-1 (Fragment)	0.201989	0.229931	0.174299				0.114396	0.169692	0.109692				0.202073	0.13126	-1.53949	DOWN
P06858	LPL	4023	-1.55338	Lipoprotein lipase				0.212533	0.179286	0.216543				0.148225	0.136171	0.107241	0.202787	0.130546	-1.55338	DOWN
H0Y5E1	LPIN3	64900	-1.5642	Phosphatidate phosphatase LPIN3 (Fragment)	0.134594	0.237057	0.230941	0.172609	0.300408	0.134904	0.106894	0.150094	0.12482	0.110487	0.145644	0.135947	0.201752	0.128981	-1.5642	DOWN
Q15172-2	PPP2R5A	5525	-1.57442	Isoform 2 of Serine/threonine-protein phosphatase 2A 56 kDa regulatory subunit alpha isoform	0.115607	0.208664	0.288259	0.188318	0.178803	0.243474	0.12942	0.125557	0.132494	0.11045	0.144117	0.134838	0.203854	0.129479	-1.57442	DOWN
P30273	FCER1G	2207	-1.59734	High affinity immunoglobulin epsilon receptor subunit gamma	0.265273	0.247714	0.125796	0.24418	0.200963	0.167816	0.132394	0.164048	0.0798321	0.179792	0.0979056	0.129669	0.208624	0.130607	-1.59734	DOWN
P52799	EFNB2	1948	-1.60107	Ephrin-B2	0.214024	0.249598	0.161269	0.221934	0.15521	0.229051	0.120707	0.160219	0.0941836	0.162044	0.0950999	0.136661	0.205181	0.128152	-1.60107	DOWN
Q4G0X4	KCTD21	283219	-1.60109	BTB/POZ domain-containing protein KCTD21	0.276237	0.133316	0.223361	0.184647	0.201897	0.211635	0.0795266	0.207637	0.0799225	0.122317	0.156141	0.123364	0.205182	0.128151	-1.60109	DOWN
E9PLJ2	CHIA	27159	-1.622	Acidic mammalian chitinase (Fragment)				0.186717	0.199402	0.232493				0.133511	0.120582	0.127295	0.206204	0.127129	-1.622	DOWN
O43676	NDUFB3	4709	-1.6421	NADH dehydrogenase [ubiquinone] 1 beta subcomplex subunit 3	0.207468	0.218473	0.169487	0.253613	0.170001	0.225842	0.153259	0.132861	0.122491	0.124168	0.100035	0.125288	0.207481	0.12635	-1.6421	DOWN
Q96EL3	MRPL53	116540	-1.70553	39S ribosomal protein L53, mitochondrial	0.244036	0.164862	0.22149				0.139051	0.13033	0.100231				0.210129	0.123204	-1.70553	DOWN
A0A0G2JH30	CDKN1C	1028	-1.73546	Cyclin-dependent kinase inhibitor 1C	0.266876	0.158638	0.3126	0.220589	0.146096	0.146659	0.0380227	0.17383	0.0500338	0.148955	0.160137	0.150134	0.208576	0.120185	-1.73546	DOWN
Q96HW7	INTS4	92105	-1.74015	Integrator complex subunit 4	0.150151	0.142057	0.206677	0.28069	0.153694	0.297148	0.150787	0.124561	0.16326	0.0459404	0.116496	0.106031	0.20507	0.117846	-1.74015	DOWN
Q9HBD1-6	RC3H2	54542	-1.75079	Isoform 6 of Roquin-2	0.207998	0.233879	0.163768	0.304605	0.115074	0.247614	0.127445	0.160187	0.106724	0.118896	0.0953463	0.118465	0.212156	0.121177	-1.75079	DOWN
C9JEN3	TMBIM1	64114	-1.75824	Protein lifeguard 3 (Fragment)				0.167492	0.231313	0.238644				0.0788432	0.147891	0.135816	0.212483	0.12085	-1.75824	DOWN
C9J3D7	CROT	54677	-1.76303	Peroxisomal carnitine O-octanoyltransferase	0.22207	0.224381	0.204529	0.300666	0.186549	0.137963	0.112057	0.156448	0.0805167	0.196501	0.0824459	0.0958747	0.212693	0.12064	-1.76303	DOWN
Q86UP8-6	GTF2IRD2	84163	-1.7941	Isoform 6 of General transcription factor II-I repeat domain-containing protein 2A	0.170781	0.238002	0.233319				0.0801691	0.153478	0.124249				0.214034	0.119299	-1.7941	DOWN
E9PRW1	MTFR1L	56181	-1.8009	Mitochondrial fission regulator 1-like (Fragment)	0.198453	0.22666	0.303373	0.182562	0.205904	0.168992	0.107245	0.0478134	0.116455	0.163874	0.0997437	0.178924	0.214324	0.119009	-1.8009	DOWN
E7EWD3	ADAM23	8745	-1.90171	Disintegrin and metalloproteinase domain-containing protein 23	0.170796	0.347433	0.16912	0.220487	0.183473	0.219442	0.0530195	0.165778	0.0938539	0.1553	0.0977738	0.123524	0.218458	0.114875	-1.90171	DOWN
P55290	CDH13	1012	-1.96274	Cadherin-13	0.243991	0.221609	0.187748	0.349538	0.133927	0.187633	0.115228	0.136394	0.0984029	0.137699	0.0986319	0.0884372	0.220741	0.112465	-1.96274	DOWN
P16860	NPPB	4879	-2.08367	Natriuretic peptides B				0.254457	0.209352	0.211903				0.136548	0.0895682	0.0981724	0.225237	0.108096	-2.08367	DOWN
A0A087X063	ZNF2	7549	-2.21268	Zinc finger protein 2	0.307694	0.226845	0.158196	0.198345	0.25855	0.227836	0.0750944	0.130089	0.102081	0.0772379	0.104317	0.133713	0.229578	0.103756	-2.21268	DOWN
